# Supplementary material for: Revealing the hidden structure of disordered materials by parameterizing their local structural manifold
Source: Nat Commun. 2024 May 24;15:4424. doi: 10.1038/s41467-024-48449-0 (PMC11126625; doi:10.1038/s41467-024-48449-0)
Supplement: Supplementary file 3 — Source Data [file 41467_2024_48449_MOESM3_ESM.xlsx]

## Sheet: 1a
c	x	y
0	182.559	11.7401
0	183.143	10.7518
0	183.69	11.7432
0	184.226	10.7874
0	184.755	11.7392
0	185.868	11.7833
0	186.427	10.7894
0	186.957	11.725
0	191.976	10.7869
0	193.045	10.7948
0	194.173	10.8022
0	195.324	10.7129
0	202.021	10.7215
0	203.148	10.6738
0	205.33	10.6202
0	81.0037	10.658
0	82.1413	10.6874
0	164.35	10.6375
0	166.001	11.6499
0	167.062	11.6486
0	168.751	10.6737
0	172.101	10.7226
0	172.603	11.6873
0	173.166	10.6774
0	173.672	11.7008
0	174.24	10.7514
0	175.322	10.719
0	175.949	11.7178
0	176.435	10.7486
0	179.831	12.7497
0	180.913	12.7378
0	181.494	11.7768
0	182.063	12.7665
0	183.133	12.7036
0	183.731	13.6934
0	184.808	13.6992
0	191.423	11.7158
0	193.096	12.6944
0	193.645	11.7484
0	194.22	12.6904
0	194.853	11.6914
0	195.933	11.7212
0	197	11.7392
0	197.566	12.6595
0	198.714	12.6644
0	201.462	11.6653
0	202.586	11.6263
0	205.898	11.5399
0	207.062	11.525
0	207.633	12.5433
0	208.107	11.5584
0	208.706	12.4973
0	209.274	11.4758
0	210.415	11.4747
0	210.945	12.4021
0	212.65	11.3384
0	213.728	11.2632
0	214.875	11.2941
0	218.206	11.1968
0	14.5615	11.4887
0	17.9716	11.4805
0	24.768	11.4014
0	31.5249	11.3541
0	32.7381	11.384
0	34.9975	11.2884
0	36.1035	11.2601
0	40.6098	11.2581
0	41.7626	11.2014
0	44.0316	11.2295
0	52.9832	11.3276
0	57.4919	11.4185
0	65.3138	11.8071
0	66.4271	11.8495
0	67.5673	11.854
0	68.1426	10.963
0	70.9113	12.0618
0	71.9769	12.1532
0	72.6508	11.2219
0	75.3879	12.2999
0	76.4972	12.3299
0	77.0835	11.4315
0	79.8173	12.5569
0	80.4576	11.5941
0	80.9067	12.6268
0	82.017	12.6569
0	87.1833	11.9506
0	87.6564	13.0196
0	88.7753	13.035
0	89.8889	13.0889
0	90.9507	13.1445
0	91.5576	12.2323
0	92.7139	12.2334
0	93.789	12.2703
0	96.6013	11.4958
0	98.8122	11.4582
0	102.146	11.5711
0	103.227	11.6424
0	103.867	10.6483
0	106.104	10.7415
0	106.634	11.6681
0	107.717	11.6998
0	108.303	10.7829
0	108.866	11.7024
0	109.997	11.7769
0	111.066	11.7784
0	111.649	10.7924
0	112.215	11.8208
0	116.125	10.9399
0	116.664	11.8671
0	124.428	11.9536
0	124.971	10.9892
0	125.489	11.9411
0	126.041	10.953
0	129.978	12.0091
0	130.559	11.0919
0	131.06	12.0431
0	131.662	11.0978
0	132.195	12.0494
0	132.733	11.0914
0	133.257	12.0877
0	140.518	11.1836
0	141.598	11.2206
0	145.535	12.3216
0	146.063	11.3474
0	146.588	12.3176
0	147.766	12.3562
0	148.298	11.398
0	148.853	12.3465
0	149.394	11.4242
0	152.725	11.4221
0	153.887	11.4359
0	154.97	11.4524
0	157.211	11.5113
0	157.74	12.5245
0	158.271	11.5335
0	158.784	12.5567
0	159.332	11.6021
0	159.859	12.555
0	161.601	13.4965
0	162.703	13.4837
0	163.236	12.5561
0	163.778	13.5283
0	164.861	13.5642
0	166.024	13.5755
0	167.651	12.6131
0	168.765	12.6361
0	169.305	13.6642
0	169.841	12.622
0	173.145	12.6507
0	178.13	13.7242
0	187.127	15.6356
0	187.581	14.6667
0	188.204	15.6231
0	189.788	14.6493
0	190.395	15.6578
0	190.336	13.7294
0	191.475	13.7515
0	192.057	14.6588
0	192.613	13.6518
0	193.711	13.7184
0	194.297	14.63
0	194.828	13.6876
0	197.067	13.6925
0	197.609	14.6289
0	199.787	12.6659
0	203.186	14.5181
0	208.766	14.4155
0	209.938	14.3327
0	210.416	13.361
0	211.591	13.3167
0	212.139	12.3225
0	212.655	13.2937
0	213.224	12.2535
0	214.348	12.2322
0	215.434	12.238
0	216.066	13.1855
0	217.693	12.1926
0	14.0069	12.4065
0	15.6829	13.3992
0	17.4049	12.3947
0	17.938	13.3845
0	19.0603	13.3677
0	21.33	13.336
0	21.8679	12.3965
0	22.4633	13.3321
0	23.0458	12.415
0	23.6078	13.3305
0	24.7252	13.3144
0	25.3012	12.3317
0	30.976	12.2791
0	32.6731	13.3075
0	33.8471	13.2806
0	34.3738	12.309
0	34.9631	13.2308
0	35.485	12.2317
0	36.0575	13.1979
0	38.8903	12.23
0	41.1158	12.2046
0	43.4061	12.2301
0	45.1069	13.1724
0	46.2651	13.2271
0	47.3366	13.1873
0	50.6928	13.2709
0	51.8199	13.2045
0	52.9077	13.2289
0	53.4958	12.3002
0	54.0067	13.2446
0	55.1127	13.3349
0	56.2898	13.373
0	57.423	13.3813
0	58.0015	12.4097
0	59.6211	13.4263
0	60.7903	13.4231
0	64.1215	13.636
0	65.8889	12.7772
0	66.4043	13.7724
0	71.4496	13.0788
0	73.6717	13.2149
0	74.7488	13.2942
0	75.8893	13.335
0	76.9784	13.3902
0	80.3304	13.5311
0	81.4866	13.6087
0	86.4957	14.8491
0	87.0662	13.9365
0	88.213	13.9513
0	89.3121	14.0827
0	89.8102	15.0354
0	90.4118	14.1387
0	95.3905	13.3156
0	96.555	13.3934
0	99.3954	12.4789
0	102.676	12.5948
0	106.575	13.5659
0	108.807	13.655
0	109.874	13.7036
0	110.528	12.7662
0	111.021	13.7195
0	112.722	12.7457
0	116.627	13.7496
0	117.182	12.7718
0	117.687	13.7729
0	119.385	12.8989
0	119.918	13.8347
0	125.499	13.8925
0	126.583	13.9322
0	128.252	12.9557
0	129.927	13.9912
0	130.995	14.0218
0	132.687	13.1172
0	133.842	13.0639
0	134.908	13.111
0	137.694	14.0871
0	138.782	14.0996
0	139.967	14.1272
0	140.514	13.1474
0	141.079	14.1676
0	141.577	13.1927
0	142.144	14.1822
0	143.228	14.1647
0	143.856	13.1986
0	144.395	14.2325
0	147.724	14.3109
0	148.311	13.2769
0	149.419	13.3063
0	150.478	13.3508
0	151.606	13.3626
0	152.679	13.3714
0	154.404	14.3768
0	155.003	13.3922
0	155.481	14.3776
0	156.068	13.3946
0	156.566	14.4016
0	158.254	13.5057
0	158.784	14.5157
0	161.033	14.5152
0	161.588	15.4725
0	162.703	15.5011
0	163.803	15.5208
0	164.918	15.4744
0	168.226	15.603
0	168.77	14.6025
0	169.858	14.6178
0	170.401	15.6381
0	170.935	14.5935
0	171.538	15.6217
0	173.726	15.5912
0	174.798	15.5343
0	176.488	14.6746
0	177.021	15.5954
0	177.566	14.643
0	178.642	14.6485
0	183.162	16.6347
0	187.094	17.5653
0	187.625	16.5805
0	190.386	17.5507
0	193.206	16.5908
0	193.727	15.6047
0	194.269	16.5672
0	199.866	14.6224
0	200.415	15.5446
0	201.019	14.5549
0	201.588	15.5084
0	202.117	14.539
0	204.365	16.4819
0	205.445	16.4689
0	208.206	15.3724
0	208.839	16.2856
0	209.41	15.3169
0	212.805	15.2051
0	213.865	15.1704
0	216.089	15.1236
0	216.624	14.1707
0	217.19	15.0553
0	217.711	14.0912
0	7.25944	14.3401
0	11.7096	14.3352
0	14.5086	15.3209
0	15.7009	15.3116
0	16.2038	14.34
0	16.8299	15.3172
0	17.9517	15.2844
0	18.4903	14.2873
0	19.021	15.28
0	20.134	15.2978
0	21.3116	15.2961
0	23.5783	15.2788
0	24.1752	14.2628
0	25.8639	15.2187
0	26.4604	14.2286
0	26.9492	15.194
0	28.1145	15.1967
0	33.1852	14.2463
0	34.3164	14.2624
0	34.8601	15.2077
0	35.4699	14.2236
0	36.0163	15.1775
0	37.187	15.1862
0	38.8879	14.1595
0	39.396	15.119
0	40.0344	14.1428
0	42.819	15.07
0	44.5331	14.2118
0	46.1848	15.2017
0	46.7313	14.1929
0	49.0025	14.1843
0	51.216	14.2407
0	52.2943	14.2271
0	55.6725	14.2589
0	56.8402	14.2923
0	57.9481	14.3096
0	61.8181	15.4578
0	62.945	15.4639
0	63.5508	14.5337
0	64.0958	15.5054
0	64.6629	14.5889
0	65.8225	14.691
0	66.9062	14.7219
0	68.555	15.8078
0	70.7482	15.9748
0	71.3366	15.0231
0	73.6064	15.1547
0	74.0345	16.1493
0	75.1452	16.2401
0	76.311	16.2695
0	78.56	16.4046
0	81.4201	15.5403
0	82.4887	15.5638
0	85.2924	16.7223
0	85.8716	15.8099
0	88.1602	15.9424
0	90.3701	16.045
0	91.4502	16.1309
0	94.843	14.2353
0	95.3466	15.2719
0	96.4494	15.3222
0	97.0665	14.3404
0	97.5626	15.3257
0	98.219	14.4546
0	99.2988	14.4533
0	100.897	15.4411
0	104.308	15.537
0	105.385	15.5462
0	106.039	14.5661
0	107.115	14.6272
0	108.183	14.61
0	111.026	15.6777
0	116.007	14.7321
0	116.575	15.7406
0	119.371	14.7529
0	122.677	14.8662
0	123.21	15.805
0	123.79	14.8973
0	124.348	15.8564
0	124.975	14.8321
0	126.046	14.8908
0	126.53	15.9343
0	127.148	14.9736
0	127.698	15.8987
0	128.27	14.94
0	129.332	14.926
0	129.89	15.9435
0	130.976	15.9444
0	135.963	15.0089
0	136.542	16.0426
0	144.903	15.2273
0	145.435	16.1575
0	146.548	16.186
0	147.134	15.2841
0	148.75	16.2358
0	153.801	15.2869
0	156.035	15.3158
0	156.588	16.3535
0	158.257	15.4507
0	159.954	16.46
0	160.495	17.3839
0	161.626	17.3945
0	162.162	16.4399
0	162.674	17.4418
0	163.222	16.4437
0	164.394	16.421
0	165.502	16.4883
0	165.992	17.4604
0	168.805	16.5302
0	169.858	16.5763
0	170.421	17.511
0	170.959	16.58
0	172.09	16.5324
0	175.368	16.5621
0	179.268	17.5381
0	179.817	16.62
0	180.357	17.6182
0	180.895	16.5897
0	182.633	17.5534
0	183.207	18.5139
0	187.641	18.4983
0	188.193	19.4852
0	190.446	19.4543
0	190.972	18.5306
0	191.56	19.5476
0	194.309	18.5002
0	195.973	17.5236
0	199.928	16.5363
0	200.456	17.4968
0	201.017	16.5341
0	202.175	18.4729
0	203.894	17.4456
0	204.969	17.4285
0	206.661	18.3241
0	207.17	17.3723
0	209.445	17.2751
0	211.103	16.2251
0	212.279	16.1714
0	213.352	16.1628
0	215.533	16.1204
0	216.669	16.0506
0	17.3647	16.2409
0	18.449	16.2339
0	19.5934	16.2135
0	21.8434	16.2335
0	28.6683	16.1432
0	29.8381	16.1365
0	31.5222	17.1687
0	32.5985	17.1882
0	37.7328	16.127
0	46.7225	16.1249
0	48.3754	17.1073
0	51.1515	16.1248
0	53.9069	17.1813
0	61.2303	16.3708
0	61.7578	17.3095
0	62.3457	16.3784
0	65.0683	17.4973
0	66.2093	17.652
0	66.812	16.6928
0	67.257	17.7749
0	67.8612	16.8125
0	68.9908	16.8688
0	69.4683	17.9579
0	70.0979	16.9537
0	70.6051	17.9309
0	71.2097	16.9474
0	75.664	17.2645
0	76.1831	18.2087
0	79.0769	17.3449
0	79.5646	18.3114
0	90.2973	17.9796
0	97.0471	16.351
0	97.5104	17.3091
0	98.117	16.3521
0	101.464	16.4595
0	102.53	16.4824
0	103.081	17.4836
0	103.678	16.5499
0	104.779	16.5448
0	110.939	17.5814
0	114.254	17.6643
0	115.934	16.6827
0	122.061	17.7412
0	122.638	16.7866
0	123.191	17.7143
0	123.707	16.77
0	124.259	17.761
0	125.33	17.8128
0	125.96	16.8342
0	127.092	16.86
0	129.328	16.8763
0	129.837	17.8726
0	130.397	16.8795
0	130.901	17.8746
0	137.08	17.0283
0	140.938	17.9821
0	141.544	17.0168
0	142.003	17.9893
0	145.4	18.1416
0	146.547	18.1315
0	147.08	17.2032
0	149.901	18.1392
0	151.02	18.1798
0	152.075	18.2165
0	155.434	18.2825
0	155.974	17.3452
0	156.566	18.3436
0	157.138	17.3208
0	160.431	19.3558
0	162.116	18.3641
0	162.692	19.3338
0	163.243	18.4225
0	165.432	18.4002
0	166.005	19.445
0	166.517	18.4941
0	167.08	19.4774
0	168.768	18.5289
0	169.294	19.4849
0	169.844	18.477
0	170.368	19.5175
0	170.922	18.4858
0	173.736	19.4322
0	174.258	18.5089
0	174.808	19.478
0	176.505	18.5089
0	177.051	19.5131
0	178.203	19.4855
0	179.286	19.5229
0	179.842	18.57
0	180.399	19.5123
0	181.56	19.5173
0	182.118	18.5338
0	182.636	19.4766
0	183.789	19.5186
0	184.269	20.4627
0	186.557	20.5025
0	187.7	20.4444
0	188.791	20.4919
0	189.354	21.4178
0	190.481	21.4106
0	191.011	20.4665
0	193.294	20.4274
0	196.589	18.5322
0	197.168	19.458
0	197.7	18.526
0	198.311	19.5021
0	199.423	19.4646
0	200.589	19.4496
0	201.058	18.5091
0	201.681	19.4312
0	208.351	19.2544
0	208.89	18.2959
0	209.514	19.1803
0	210.031	18.1548
0	212.903	19.0674
0	214.544	18.05
0	215.124	18.959
0	217.306	18.9202
0	11.2019	19.1106
0	11.7501	18.1711
0	20.6985	18.1742
0	22.4389	19.1308
0	25.8672	19.1015
0	26.384	18.0993
0	27.5633	18.0986
0	29.2504	19.018
0	29.7561	18.0929
0	32.0639	18.1369
0	33.228	18.0748
0	37.7103	18.0246
0	38.2535	18.9573
0	39.9661	18.0359
0	42.2125	18.0376
0	44.4392	17.9895
0	47.2368	19.0724
0	47.8362	18.0765
0	48.8967	18.1215
0	51.6707	19.0302
0	53.3587	18.0968
0	56.1507	19.1022
0	57.2122	19.1266
0	60.606	19.1771
0	61.6987	19.2227
0	62.2353	18.2775
0	62.7543	19.2251
3	63.8702	19.3028
4	64.4645	18.377
6	64.8525	19.8419
4	65.5417	18.6059
1	65.9518	19.6733
0	66.6546	18.7012
0	67.0868	19.7381
0	67.7511	18.7765
0	68.2224	19.7838
0	68.8382	18.8506
0	69.9885	18.9098
0	70.4694	19.9464
0	71.1051	18.9649
0	74.9467	20.0937
0	77.8442	19.2943
0	78.3518	20.2594
0	79.0008	19.308
0	80.0684	19.3495
0	83.4924	19.5055
0	86.8064	19.7201
0	92.5066	18.0261
0	97.5136	19.2608
0	98.0484	18.3379
0	98.5998	19.2777
0	99.6613	19.3102
0	102.552	18.4036
0	110.318	18.5879
0	110.856	19.529
0	113.737	18.6034
0	114.797	18.6554
0	115.327	19.6628
0	118.656	19.6108
0	120.326	18.7023
0	120.857	19.635
0	122.035	19.6414
0	122.578	18.6769
0	123.11	19.7116
0	124.202	19.7029
0	124.758	18.749
0	125.272	19.7635
0	126.431	19.7979
0	128.625	19.7926
0	129.196	18.8692
0	129.778	19.8159
0	130.321	18.8851
0	130.918	19.8035
0	131.985	19.8509
0	134.807	18.9509
0	135.357	19.8708
0	135.912	18.9213
0	140.922	19.9175
0	143.699	19.0066
0	144.849	19.0541
0	145.992	19.077
0	147.626	20.0909
0	149.332	19.1737
0	149.854	20.1539
0	150.41	19.1043
0	150.959	20.1152
0	151.49	19.1831
0	153.197	20.1657
0	154.857	19.2864
0	155.418	20.2492
0	156.576	20.2454
0	157.113	19.323
0	158.235	21.2249
0	166.557	20.4197
0	168.264	21.4519
0	172.647	21.4171
0	173.163	20.4364
0	173.729	21.492
0	174.257	20.4523
0	174.847	21.4797
0	175.926	21.4152
0	177.575	20.4443
0	179.812	20.4573
0	180.897	20.4681
0	181.526	21.4286
0	182.062	20.4905
0	187.101	21.4176
0	188.796	22.3524
0	189.469	23.3342
0	189.977	22.3647
0	190.559	23.3928
0	195.513	22.3574
0	196.676	22.3775
0	197.237	21.36
0	197.758	20.4119
0	198.944	20.4296
0	200.025	20.4579
0	213.439	19.9791
0	213.973	20.9735
0	10.6584	20.0718
0	11.2584	21.1179
0	11.813	20.1515
0	12.3634	21.0972
0	17.3744	20.1232
0	19.1212	21.0265
0	19.6117	20.0843
0	20.2143	21.0374
0	22.9994	20.0404
0	34.3454	20.0532
0	35.4182	20.0383
0	35.9789	21.013
0	39.363	20.8964
0	47.765	20.0084
0	51.091	20.035
0	51.6439	20.9606
0	52.2179	19.9574
0	54.4592	20.0385
0	60.5614	21.1024
0	61.6744	21.1318
0	62.8143	21.0901
4	63.3131	20.1741
1	63.5787	21.8506
1	64.1668	20.872
0	64.7036	21.8193
0	65.2946	20.821
0	65.7982	21.7695
1	66.388	20.7232
0	67.543	20.761
0	68.0574	21.7364
0	70.9841	20.8896
0	72.6128	21.907
0	74.3623	20.9938
0	75.4605	21.0856
0	76.0076	22.0497
0	76.6359	21.1437
0	77.125	22.1053
0	81.1598	21.3269
0	82.2453	21.3924
0	83.4066	21.4584
0	85.5858	21.5525
0	100.748	21.3177
0	108.008	20.5094
0	108.577	21.4267
0	109.687	21.4567
0	110.775	21.4933
0	111.421	20.4751
0	114.156	21.6011
0	114.743	20.5848
0	115.874	20.5742
0	116.963	20.6019
0	121.429	20.6424
0	122.519	20.6623
0	123.046	21.6206
0	124.174	21.665
0	125.285	21.6549
0	126.933	20.7448
0	130.313	20.7845
0	131.383	20.8115
0	133.086	21.747
0	133.661	20.8343
0	134.794	20.8079
0	137.489	21.7811
0	138.643	21.8518
0	144.766	20.9914
0	147.532	21.9728
0	148.115	21.0979
0	148.658	22.0266
0	150.341	23.0058
0	150.347	21.1169
0	152.003	22.0602
0	156.518	22.1477
0	157.643	22.2285
0	158.178	23.182
0	161.549	23.21
0	167.125	23.3154
0	168.198	23.3358
0	168.788	22.3769
0	169.904	22.4254
0	170.451	23.3343
0	172.122	22.3771
0	173.192	22.4074
0	173.741	23.4043
0	174.861	23.4177
0	175.977	23.3841
0	177.653	22.3789
0	180.942	22.3999
0	182.099	22.4689
0	182.647	23.4054
0	184.354	22.4331
0	184.921	23.3529
0	192.763	23.3318
0	194.467	24.327
0	194.967	23.3698
0	195.551	24.33
0	196.733	24.2696
0	198.974	24.2858
0	205.691	24.1372
0	209.056	22.133
0	209.604	23.0844
0	210.128	22.0396
0	210.695	23.0419
0	214.009	22.8635
0	214.558	21.8675
0	215.178	22.8683
0	217.941	21.7756
0	11.3032	23.0148
0	17.9822	23.0013
0	27.5312	21.9452
0	28.1433	22.9524
0	29.286	22.9101
0	34.2898	21.9814
0	34.8349	22.9588
0	35.4229	21.9529
0	35.9184	22.9125
0	36.5343	21.9582
0	37.0978	22.8894
0	37.7068	21.9094
0	38.78	21.9102
0	46.1232	22.8568
0	46.6304	21.9069
0	49.9978	21.9872
0	55.5533	21.9862
0	59.5076	22.9611
0	60.0335	22.0274
0	61.1621	22.0563
0	61.7339	22.9926
0	62.2812	22.0426
0	62.3596	23.8676
0	62.976	22.8786
0	63.4893	23.8458
0	64.0866	22.8303
0	64.6384	23.7665
0	65.2347	22.7677
0	65.7496	23.7036
0	66.9089	23.7006
0	70.2268	23.7287
0	70.8839	22.8119
0	71.4076	23.7571
0	74.799	23.8756
0	76.5441	22.9978
0	78.1735	24.0991
0	79.3007	24.1183
0	80.4628	24.1482
0	81.6308	24.2062
0	83.8486	24.3935
0	93.976	23.0378
0	97.3266	23.1001
0	99.0943	22.2085
0	100.181	22.233
0	102.906	23.3113
0	104.044	23.3791
0	104.65	22.3687
0	106.253	23.3634
0	107.41	23.4059
0	107.951	22.4278
0	109.06	22.4648
0	110.212	22.4826
0	110.72	23.4214
0	116.317	23.4892
0	122.451	22.645
0	124.67	22.6144
0	128.045	22.6376
0	129.138	22.6949
0	131.381	22.7553
0	131.888	23.6908
0	132.512	22.7157
0	133.579	22.7182
0	134.126	23.6937
0	135.826	22.7637
0	136.377	23.6928
0	137.488	23.7798
0	138.085	22.764
0	139.18	22.786
0	140.822	23.7593
0	142.498	22.853
0	143.008	23.7885
0	147.436	23.9221
0	148.578	23.9396
0	150.904	23.9336
0	151.479	23.02
0	153.684	23.1006
0	157.017	23.0907
0	157.609	24.0851
0	158.735	24.1104
0	164.338	24.2562
0	167.653	24.2681
0	168.785	24.3089
0	171.017	24.3352
0	174.331	24.3382
0	176.553	24.3542
0	177.626	24.3229
0	178.801	24.3367
0	180.978	24.3561
0	182.139	24.3288
0	183.299	24.3983
0	187.185	25.3158
0	190.572	25.2805
0	194.996	25.2909
0	196.201	25.2531
0	197.364	25.2447
0	198.485	25.2232
0	201.189	24.2717
0	204.664	26.1267
0	207.918	24.0444
0	214.642	23.8173
0	215.766	23.8096
0	7.33205	23.9994
0	8.47389	24.0177
0	9.54994	23.9683
0	11.8508	23.9354
0	28.6936	23.9566
0	29.2516	24.9214
0	34.8498	24.8587
0	35.398	23.8967
0	35.9864	24.8275
0	36.4688	23.9005
0	43.2626	23.8503
0	46.6391	23.8256
0	48.893	23.8883
0	49.4283	24.8617
0	49.9755	23.9374
0	52.7823	24.8904
0	53.8537	24.8817
0	55.5742	23.9028
0	57.2884	24.8752
0	57.8481	23.9463
0	59.5304	24.8417
0	60.0875	23.9428
0	61.1968	23.9287
0	62.3588	25.7837
0	62.9233	24.7824
0	63.4571	25.7414
0	64.0548	24.7741
2	64.6042	25.736
0	65.1726	24.7034
2	65.714	25.6638
0	66.264	24.6958
0	66.8592	25.6626
0	67.3938	24.6467
0	69.1243	25.6278
0	71.3218	25.6795
0	72.5285	25.7478
0	73.0961	24.8249
0	73.6308	25.7817
0	74.1948	24.8532
0	75.3539	24.9165
0	77.6005	24.9997
0	82.6231	26.2775
0	83.2269	25.2834
0	84.2985	25.3825
0	84.842	26.3822
0	85.4481	25.5006
0	88.2582	24.6231
0	88.8843	23.7437
0	89.3992	24.6959
0	92.7672	24.8948
0	93.3928	23.9456
0	93.9399	24.9529
0	94.493	24.0128
0	96.7754	24.0619
0	97.3073	25.1173
0	102.94	25.2745
0	103.472	24.3379
0	104.565	24.3393
0	105.734	24.3575
0	106.271	25.3735
0	106.801	24.3777
0	107.34	25.3736
0	108.506	25.3256
0	109.024	24.3995
0	109.614	25.3686
0	110.687	25.4004
0	111.239	24.4273
0	112.454	24.4489
0	113.556	24.4531
0	114.627	24.4889
0	115.753	24.5393
0	116.304	25.476
0	116.825	24.4425
0	120.22	24.4876
0	121.301	24.5241
0	121.86	25.5394
0	129.135	24.6134
0	134.125	25.6107
0	134.669	24.68
0	135.758	24.6648
0	137.48	25.6736
0	145.237	25.777
0	146.309	25.8072
0	148.002	24.8535
0	150.86	25.904
0	151.452	24.9422
0	151.995	24.0115
0	153.138	24.0176
0	154.238	24.022
0	162.639	25.1628
0	163.184	26.2022
0	163.711	25.2041
0	164.33	26.1573
0	164.87	25.2374
0	168.242	25.2443
0	168.736	26.2608
0	169.298	25.2564
0	170.446	25.2364
0	171.007	26.2385
0	172.111	26.2613
0	173.776	25.3488
0	176.543	26.2992
0	180.44	25.2912
0	182.123	26.2929
0	182.728	25.341
0	183.303	26.348
0	183.857	25.3246
0	184.926	25.3587
0	185.504	26.3179
0	188.364	27.1959
0	190.633	27.2107
0	191.147	26.2764
0	194.494	26.2791
0	195.068	27.213
0	195.653	26.1985
0	197.36	27.1654
0	197.888	26.1531
0	198.439	27.1566
0	198.974	26.1856
0	199.529	27.1532
0	200.727	27.1472
0	200.685	25.2056
0	201.236	26.1648
0	201.759	25.2191
0	203.559	28.0871
0	204.109	27.1546
0	205.724	26.0505
0	207.926	26.0129
0	211.339	25.9116
0	212.484	25.8514
0	213.064	24.8819
0	213.626	25.7852
0	215.298	24.774
0	216.395	24.7063
0	13.5968	26.8388
0	14.128	25.8979
0	17.4784	25.8467
0	22.5642	26.7997
0	24.1884	25.8536
0	31.4489	26.804
0	39.3162	26.726
0	40.4974	26.6946
0	41.0283	25.7505
0	50.0061	25.8073
0	52.2167	25.8214
0	57.8362	25.8714
0	61.1922	27.7358
0	62.3568	27.7167
0	63.4601	27.6772
2	64.5606	27.658
2	64.0608	26.6792
2	65.67	27.6023
2	66.2452	26.636
0	66.801	27.5825
0	67.3873	26.6042
0	73.536	27.6817
0	74.1331	26.7361
0	77.9996	27.8549
0	85.3271	27.3569
0	88.8294	25.6152
0	89.3089	26.6083
0	89.941	25.7139
0	90.4431	26.741
0	91.5795	26.783
0	93.3644	25.8734
0	93.8557	26.9263
0	94.4547	25.9265
0	95.6033	26.0159
0	96.0503	26.9892
0	97.2243	27.0802
0	97.8165	26.0736
0	101.157	26.1796
0	104.537	26.3154
0	105.039	27.2516
0	107.845	26.3708
0	108.397	27.363
0	108.952	26.3085
0	109.485	27.3019
0	110.67	27.3615
0	115.747	26.4383
0	116.837	26.4316
0	117.407	27.3682
0	119.591	27.422
0	120.672	27.443
0	121.855	27.4479
0	122.422	26.4987
0	123.505	26.5183
0	125.754	26.5429
0	126.292	27.4747
0	129.604	27.5454
0	130.183	26.6177
0	131.854	27.606
0	136.886	26.6085
0	137.403	27.552
0	137.976	26.637
0	141.859	27.6939
0	144.129	27.7076
0	145.198	27.6786
0	145.813	26.7643
0	146.356	27.7178
0	146.876	26.7429
0	149.73	27.7237
0	150.275	26.8099
0	151.951	25.8902
0	152.527	26.8613
0	153.682	24.956
0	154.259	25.9693
0	157.581	27.9767
0	158.677	28.004
0	159.835	28.0741
0	163.732	27.1351
0	164.891	27.1998
0	165.436	28.1458
0	166.567	28.1723
0	168.223	27.1976
0	169.295	27.1742
0	172.709	27.2804
0	174.351	28.2618
0	175.417	28.2369
0	178.805	28.2219
0	179.888	28.1965
0	181.018	28.2042
0	182.135	28.2062
0	184.414	28.2248
0	184.977	27.2586
0	186.634	28.2392
0	187.173	27.2381
0	187.797	28.1936
0	188.957	28.1572
0	192.869	29.1679
0	193.973	29.123
0	197.373	29.0829
0	197.945	28.1755
0	198.5	29.1515
0	199.113	28.185
0	199.668	29.1211
0	200.194	28.1468
0	201.87	27.1343
0	204.675	28.0375
0	205.205	27.0981
0	205.797	28.0535
0	207.452	26.9708
0	210.817	26.8593
0	212.003	26.8315
0	212.596	27.7378
0	213.094	26.7753
0	213.715	27.699
0	214.175	26.7265
0	7.48333	27.9136
0	17.0053	28.7724
0	17.526	27.8631
0	21.9989	27.829
0	23.6748	28.7534
0	24.8503	28.7434
0	44.426	27.7236
0	45.5055	27.7029
0	47.2424	28.687
0	47.7565	27.7522
0	49.9977	27.7103
0	50.5614	28.743
0	55.6357	27.7563
0	61.8105	28.6806
0	62.8844	28.659
0	65.1095	28.6399
0	67.3922	28.5406
0	67.9109	29.5263
0	68.986	29.5658
0	70.1123	29.5576
0	70.7521	28.5692
0	74.0612	28.6151
0	75.2186	28.6752
0	77.9844	29.7526
0	78.5735	28.867
0	79.1159	29.8525
0	80.789	29.0123
0	81.9632	29.1065
0	82.4142	30.1222
0	89.2145	28.5441
0	89.8416	27.6507
0	90.3835	28.6681
0	97.7561	28.032
0	104.966	29.2153
0	106.135	29.2118
0	106.687	28.2959
0	107.252	29.271
0	107.839	28.2775
0	108.328	29.2624
0	108.918	28.3034
0	111.712	29.2772
0	112.308	28.3749
0	112.844	29.3324
0	116.762	28.3695
0	120.667	29.4268
0	121.274	28.4842
0	122.406	28.4829
0	125.172	29.4333
0	125.749	28.5039
0	126.251	29.4451
0	127.381	29.4464
0	128.498	29.4789
0	130.145	28.4729
0	131.292	28.5141
0	131.789	29.5015
0	132.976	29.4949
0	139.614	29.5269
0	141.289	28.6346
0	141.83	29.57
0	143.576	28.6434
0	146.863	28.668
0	153.081	27.8314
0	153.579	28.8075
0	154.157	27.8799
0	156.443	29.8313
0	156.986	28.8902
0	157.509	29.9265
0	160.395	29.0076
0	160.872	29.9995
0	163.769	29.0944
0	164.291	30.0447
0	165.973	29.0734
0	167.695	30.1053
0	171.034	30.1165
0	171.533	29.1689
0	173.233	30.1755
0	174.355	30.2001
0	175.515	30.2053
0	177.708	30.2077
0	179.374	29.1396
0	181.067	30.1424
0	182.163	30.1493
0	183.275	30.129
0	187.204	29.1381
0	187.777	30.0851
0	188.951	30.1074
0	190.02	30.0825
0	192.312	30.0844
0	192.912	31.0317
0	193.469	30.075
0	194	31.0498
0	194.609	30.1374
0	195.153	31.066
0	196.304	31.0489
0	197.382	31.0338
0	197.983	30.098
0	198.515	31.0416
0	199.094	30.1323
0	199.672	31.0493
0	200.81	31.025
0	201.96	31.0108
0	204.121	28.9825
0	205.278	28.9909
0	206.349	28.9864
0	206.967	29.8746
0	208.077	29.8747
0	209.279	29.8186
0	209.751	28.8231
0	210.365	29.825
0	210.891	28.7508
0	211.509	29.7052
0	212.02	28.7441
0	212.668	29.6871
0	213.19	28.731
0	213.771	29.6732
0	214.86	29.6053
0	216.047	29.5713
0	216.557	28.5433
0	217.631	28.5464
0	7.49643	29.8681
0	8.57247	29.8247
0	10.3434	30.7509
0	10.8729	29.8269
0	11.4738	30.8071
0	11.9473	29.824
0	12.5433	30.7694
0	17.0426	30.7368
0	21.4761	30.7033
0	22.6272	30.7062
0	30.3934	30.7137
0	30.9599	29.7428
0	44.9615	30.5901
0	45.4869	29.6514
0	46.6586	29.6505
0	47.2133	30.6041
0	48.2965	30.692
0	53.3649	29.6829
0	58.4385	30.6645
0	61.2537	29.7265
0	61.7878	30.6509
0	64.0424	30.595
0	64.5731	31.5205
0	65.674	31.5219
0	66.2665	30.5229
0	66.7486	31.5073
0	67.3258	30.5232
0	74.5162	31.5676
0	75.0988	30.6471
0	79.0402	31.7612
0	79.6042	30.8531
0	80.0962	31.8417
0	81.219	31.9358
0	81.8498	31.0123
0	85.7418	30.3128
0	86.9219	30.4054
0	87.4692	29.4235
0	88.0475	30.4558
0	88.6296	29.5191
0	89.1886	30.5403
0	89.7875	29.5774
0	91.4362	30.6802
0	93.6817	30.8349
0	94.7866	30.9127
0	95.4107	29.909
0	95.8956	30.9338
0	96.5563	29.9162
0	97.0376	30.9713
0	97.6381	29.9793
0	98.1575	30.9554
0	101.583	31.0443
0	102.179	30.0575
0	104.396	30.1206
0	111.71	31.2197
0	112.288	30.2482
0	112.868	31.2458
0	115.062	31.2497
0	115.635	30.2772
0	117.329	31.2409
0	118.382	31.2732
0	121.805	31.3444
0	124.584	30.3771
0	127.878	30.3874
0	129.035	30.3933
0	137.95	30.4615
0	138.511	31.4984
0	140.748	31.4716
0	141.312	30.5202
0	142.391	30.582
0	150.196	30.6364
0	150.763	29.7256
0	154.17	29.7916
0	154.732	28.8806
0	159.745	31.8852
0	166.466	32.0444
0	169.877	32.0537
0	173.818	31.1231
0	174.417	32.1356
0	175.515	32.0673
0	176.042	31.1258
0	178.895	32.0604
0	179.968	32.059
0	180.54	31.107
0	181.041	32.0494
0	181.597	31.0678
0	182.137	32.0682
0	182.76	31.0821
0	183.267	32.0525
0	183.84	31.13
0	184.956	31.1012
0	186.063	31.1052
0	187.198	31.1141
0	187.798	32.0923
0	188.375	31.0341
0	189.527	31.0788
0	190.074	32.0342
0	192.304	32.0348
0	193.975	32.989
0	194.566	32.068
0	195.66	32.0254
0	196.278	33.0241
0	198.548	32.939
0	199.703	32.9513
0	200.206	31.9996
0	201.374	31.9529
0	202.503	31.9337
0	206.388	30.887
0	207.582	30.8513
0	208.155	31.7814
0	209.862	30.7843
0	213.781	31.5379
0	214.321	30.6
0	214.965	31.4917
0	215.483	30.4843
0	216.068	31.4484
0	216.603	30.5303
0	217.194	31.4397
0	217.705	30.4933
0	6.97022	32.8092
0	7.56566	31.8133
0	8.64814	31.752
0	10.3527	32.6953
0	22.0666	31.7373
0	28.7874	31.6585
0	29.8791	31.6562
0	31.5705	32.6072
0	32.0952	31.6843
0	36.0209	32.6584
0	36.5897	31.6057
0	45.5605	31.6103
0	46.1036	32.5421
0	47.7681	31.6404
0	56.1282	32.6138
0	59.5073	32.6084
0	60.5847	32.5851
0	62.3426	31.5808
0	64.5246	33.4824
0	66.7512	33.5072
0	67.312	32.4757
0	70.6203	32.4387
0	75.623	33.5072
0	76.1999	32.5489
0	77.8277	33.6189
0	78.4279	32.6717
0	79.535	32.7459
0	80.0401	33.7236
0	80.6429	32.8673
0	81.7481	33.0559
0	83.4289	32.1599
0	84.5207	32.221
0	87.9252	32.384
0	89.1205	32.4803
0	90.2891	32.5343
0	90.8294	31.5824
0	91.3938	32.6174
0	91.9245	31.6835
0	92.5117	32.704
0	93.0898	31.7578
0	93.6124	32.8265
0	94.229	31.8976
0	94.7062	32.8602
0	95.8528	32.8993
0	96.4513	31.9849
0	97.0286	32.9209
0	98.1446	32.9179
0	99.2756	32.9542
0	101.538	33.0045
0	107.733	32.1848
0	110.03	32.1734
0	111.196	32.1546
0	112.786	33.1921
0	113.385	32.1863
0	116.165	33.1791
0	119.486	33.2472
0	122.32	32.2928
0	125.071	33.3061
0	127.907	32.3224
0	128.981	32.3569
0	130.169	32.3732
0	130.685	33.3047
0	133.501	32.3477
0	135.142	33.3312
0	144.615	32.5224
0	149.588	31.6464
0	150.157	32.5657
0	150.72	31.6597
0	151.89	31.6592
0	155.795	30.823
0	159.668	33.8312
0	160.308	32.834
0	160.854	33.8455
0	162.513	32.9253
0	163.129	33.9243
0	163.677	32.9537
0	164.758	32.9521
0	165.401	33.966
0	165.942	32.9675
0	167.089	33.0151
0	168.174	33.0061
0	169.33	32.9571
0	169.915	33.9759
0	170.996	34.0012
0	171.567	32.9945
0	174.956	33.0477
0	178.869	34.0071
0	179.952	34.0071
0	181.637	33.0124
0	182.743	33.0761
0	183.339	34.0008
0	187.755	33.9973
0	188.335	33.0091
0	192.879	34.909
0	194.563	33.9799
0	197.386	34.9595
0	197.996	33.8949
0	198.549	34.9196
0	202.544	33.8669
0	204.8	33.8002
0	205.298	32.8077
0	206.496	32.7913
0	207.086	33.7191
0	209.312	33.6451
0	210.513	33.6471
0	212.177	32.6102
0	212.753	33.5008
0	213.911	33.5072
0	215.046	33.4593
0	8.10894	34.7104
0	8.67266	33.6939
0	11.4743	34.6337
0	18.1744	34.6706
0	22.0477	33.6641
0	32.1197	33.6219
0	32.6858	34.567
0	33.2572	33.6617
0	35.4873	33.5774
0	39.3743	34.5111
0	43.2449	33.5179
0	46.6641	33.5186
0	50.0064	33.6115
0	50.591	34.6086
0	56.7388	33.5337
0	57.8132	33.5987
0	58.3927	34.5151
0	62.8747	34.5115
0	63.9413	34.5063
0	67.2815	34.4498
0	67.8537	35.3823
0	68.3766	34.4521
0	68.9203	35.3759
0	72.271	35.3304
0	73.3509	35.3747
0	75.0453	34.4105
0	77.2612	34.5088
0	77.7897	35.4894
0	78.358	34.5669
3	78.9283	35.5535
4	79.4646	34.6437
1	80.4949	35.0371
1	81.0602	34.0411
0	82.2115	34.0585
0	82.8365	33.0505
0	83.294	34.0885
0	84.431	34.1185
0	85.0596	33.1439
0	86.2088	33.2456
0	86.6927	34.2
0	87.8413	34.2529
0	88.4256	33.3871
0	88.9819	34.3302
0	89.6699	33.4557
1	90.1702	34.5366
0	90.7879	33.587
0	91.3345	34.6145
0	91.9239	33.6908
1	92.4355	34.7458
0	93.0346	33.7759
1	93.5538	34.8713
0	94.1436	33.8581
0	94.6929	34.8808
0	95.3298	33.8913
0	95.8473	34.9034
0	96.457	33.8658
0	96.9973	34.909
0	97.5707	33.949
0	98.6843	33.9724
0	99.2467	34.9041
0	99.7988	33.9177
0	100.347	34.9426
0	100.975	33.944
0	101.454	34.9684
0	102.103	34.0293
0	102.621	34.9901
0	103.181	34.0391
0	107.119	35.0111
0	109.962	34.1052
0	110.567	35.0649
0	111.141	34.0969
0	112.202	34.1435
0	116.123	35.0492
0	116.716	34.1593
0	118.398	35.1258
0	118.939	34.1487
0	122.833	35.1844
0	123.417	34.2692
0	123.98	35.1854
0	124.538	34.248
0	125.699	34.2896
0	126.265	35.2239
0	127.326	35.2048
0	130.138	34.3076
0	134.039	35.2252
0	137.389	35.3185
0	138.529	35.3125
0	139.109	34.3538
0	139.6	35.3275
0	141.827	35.3322
0	145.703	34.5071
0	147.39	33.5516
0	147.925	34.5245
0	148.45	33.5405
0	154.598	34.5913
0	156.886	32.8021
0	159.644	35.7272
0	160.224	34.8056
0	160.835	35.8369
0	162.51	34.8499
0	163.063	35.8543
0	163.685	34.9153
0	165.38	35.9095
0	166.553	35.9355
0	168.822	35.8711
0	169.323	34.8909
0	169.908	35.9097
0	172.707	34.9478
0	173.226	35.9265
0	173.776	34.9793
0	179.957	35.9669
0	183.34	35.9254
0	183.869	34.9896
0	185.033	34.9522
0	185.595	35.9307
0	186.099	34.9632
0	186.654	35.9024
0	188.329	34.9109
0	188.954	35.8698
0	189.496	34.9469
0	194.03	36.8695
0	196.296	36.8748
0	196.839	35.9117
0	197.462	36.9033
0	197.962	35.9087
0	199.158	35.8624
0	201.409	35.8189
0	201.977	34.7931
0	203.127	34.7537
0	205.353	34.7012
0	205.945	35.6918
0	206.466	34.6863
0	207.117	35.6462
0	207.662	34.636
0	208.285	35.5907
0	210.549	35.5345
0	211.067	34.6104
0	211.658	35.5016
0	212.208	34.5386
0	213.368	34.4557
0	213.931	35.3722
0	214.494	34.417
0	217.312	35.2931
0	217.877	34.2988
0	7.5693	35.6972
0	8.11742	36.6154
0	8.67991	35.6133
0	11.4969	36.6155
0	12.0497	35.6907
0	13.1813	35.6589
0	14.2523	35.5963
0	19.3218	36.5691
0	23.7646	36.5126
0	27.1482	36.4829
0	27.6676	35.55
0	29.938	35.5272
0	32.1541	35.5402
0	34.395	35.5642
0	35.4704	35.529
0	39.3564	36.5118
0	50.032	35.512
0	51.143	35.5461
0	56.1691	36.4794
0	60.0951	35.5048
0	60.6342	36.4594
0	61.1701	35.4904
0	61.7121	36.4366
0	66.1785	36.4114
0	67.2371	36.3988
0	69.4789	36.3477
0	71.1751	37.2981
0	71.7043	36.3495
0	72.2491	37.3161
0	72.8041	36.2953
0	74.4797	37.3314
0	76.6958	37.354
0	77.2592	36.4328
0	77.8387	37.3439
4	78.3552	36.4138
1	79.1129	37.1606
6	79.8183	36.1562
1	80.932	36.0505
0	81.5804	35.0432
0	82.0225	36.0794
0	82.6614	35.0594
0	83.7987	35.1256
0	84.259	36.0996
0	84.8943	35.1378
0	86.5161	36.1496
0	87.1455	35.1677
0	87.64	36.174
0	88.7643	36.2393
0	89.3944	35.3217
3	89.8637	36.2625
5	90.6898	35.5219
5	91.4106	36.8043
5	91.8848	35.7422
0	92.5307	36.8446
1	93.0022	35.8539
0	93.6138	36.852
0	94.1382	35.891
0	95.2617	35.8748
0	95.855	36.8413
0	96.4344	35.8928
0	99.8172	35.9268
0	100.937	35.9958
0	102.065	35.9437
0	104.325	35.9594
0	109.359	36.9828
0	109.952	36.0798
0	112.708	37.0475
0	115.494	36.0736
0	117.763	36.1066
0	118.308	37.0464
0	118.855	36.1069
0	119.505	37.068
0	120.031	36.1324
0	121.744	37.0884
0	122.282	36.0989
0	127.305	37.1896
0	127.876	36.1419
0	129.539	37.1397
0	135.126	37.188
0	136.828	36.2346
0	137.308	37.1999
0	137.939	36.2404
0	144.018	37.3182
0	145.693	36.4757
0	146.789	36.4406
0	147.381	35.4578
0	148.45	35.4478
0	149.002	36.4651
0	149.562	35.5492
0	150.156	36.459
0	151.226	36.4828
0	155.101	35.5488
0	155.706	36.5262
0	156.262	35.6178
0	157.968	36.6244
0	160.235	36.7245
0	160.818	37.7294
0	161.388	36.773
0	161.994	37.8084
0	162.535	36.8078
0	163.104	37.7866
0	165.975	36.8969
0	166.509	37.886
0	167.123	36.8807
0	167.644	37.8544
0	168.267	36.8145
0	169.346	36.8932
0	172.123	37.8865
0	172.674	36.8473
0	173.265	37.8677
0	173.781	36.8952
0	175.523	37.8887
0	177.738	37.8453
0	178.308	36.9414
0	178.862	37.8541
0	179.41	36.9161
0	179.965	37.8356
0	180.488	36.8856
0	186.203	36.8794
0	186.756	37.8439
0	187.283	36.8611
0	188.422	36.8825
0	188.942	37.8152
0	189.489	36.8274
0	190.694	36.867
0	191.203	37.8049
0	191.799	36.8939
0	192.398	37.8547
0	192.974	36.9133
0	193.514	37.8788
0	194.616	37.8666
0	195.27	38.8606
0	195.753	37.8313
0	196.38	38.847
0	196.9	37.8598
0	197.59	38.8013
0	198.066	37.8295
0	200.875	36.767
0	203.706	37.6237
0	204.867	37.6199
0	206.026	37.6213
0	206.56	36.6064
0	207.194	37.5729
0	207.699	36.5874
0	208.912	36.505
0	210.053	36.4801
0	211.14	36.5255
0	214.5	36.3243
0	215.685	36.2913
0	216.842	36.256
0	217.939	36.1827
0	12.6658	38.5307
0	13.7849	38.5695
0	14.3067	37.5688
0	16.5113	37.5257
0	17.6657	37.5098
0	25.485	37.5254
0	26.0642	38.4687
0	29.9342	37.453
0	31.0055	37.4811
0	39.9269	37.4045
0	41.6314	38.4153
0	42.2038	37.3961
0	43.2557	37.4189
0	49.9709	37.4136
0	51.1417	37.3974
0	51.662	38.3597
0	53.8982	38.4059
0	57.7996	37.4506
0	62.3025	37.4323
0	62.8531	38.3477
0	67.883	39.307
0	68.9407	39.281
0	69.516	38.2781
0	70.0542	39.2098
0	72.3064	39.2534
0	75.0293	38.2558
0	75.6168	39.1946
0	76.1844	38.2883
0	76.8167	39.2111
0	77.3159	38.2696
0	77.9887	39.1311
0	78.5496	38.148
0	79.6924	38.1047
0	80.2753	37.1636
0	80.8645	38.0628
0	82.5032	37.0266
0	85.8623	37.1454
0	87.0225	37.1097
0	89.2397	37.1917
0	89.794	38.1074
3	90.3693	37.1796
0	90.8994	38.1028
1	91.9773	37.8683
0	92.5601	38.828
0	94.221	37.8454
0	94.7954	38.8726
0	95.2958	37.8466
0	95.9052	38.8554
0	96.4526	37.8829
0	97.5588	37.8691
0	100.896	37.9171
0	101.511	38.9093
0	102.081	37.9219
0	103.163	37.927
0	106.58	37.9423
0	107.658	37.9674
0	108.266	38.956
0	121.182	38.0387
0	122.269	38.0365
0	123.386	38.0589
0	123.986	39.0206
0	125.046	39.031
0	125.62	38.0816
0	126.173	39.0522
0	126.764	38.1054
0	132.865	39.1256
0	133.937	39.0998
0	134.553	38.106
0	135.636	38.1821
0	137.332	39.1647
0	138.477	39.1689
0	140.101	38.187
0	141.198	38.2395
0	141.804	39.2527
0	142.889	39.2458
0	144.516	38.3654
0	146.218	37.3956
0	146.777	38.3873
0	147.855	38.3954
0	157.335	37.548
0	158.506	37.5427
0	159.119	36.6773
0	159.686	37.6753
0	161.367	38.7297
1	161.963	39.7661
0	162.473	38.7672
0	163.118	39.7585
0	163.606	38.7416
0	164.263	39.7986
0	164.787	38.7865
0	165.351	39.7729
0	169.857	39.7838
0	171.539	38.8444
0	172.681	38.8058
0	173.827	38.8209
0	174.328	39.7829
0	175.477	39.8369
0	176.08	38.8001
0	176.584	39.7658
0	177.675	39.7948
0	179.927	39.7804
0	181.094	39.7748
0	185.583	39.7504
0	186.135	38.8387
0	186.739	39.8004
0	187.841	39.7674
0	191.226	39.7305
0	191.795	38.7796
0	192.381	39.748
0	192.99	38.8025
0	193.519	39.7923
0	194.137	38.8755
1	194.756	39.8453
0	195.898	39.8092
0	196.543	40.7263
0	197.06	39.7684
0	202.719	39.5894
0	203.192	38.5993
0	204.365	38.6063
0	206.091	39.5263
0	206.62	38.5298
0	207.8	38.5065
0	208.413	39.4323
0	209.564	39.3995
0	210.715	39.3975
0	212.974	39.3114
0	213.452	38.3492
0	214.601	38.2755
0	215.187	39.232
0	10.406	40.5174
0	12.6729	40.4573
0	14.3367	39.5016
0	17.134	40.4114
0	18.1946	40.4548
0	19.2809	40.5174
0	19.896	39.5145
0	20.4031	40.483
0	28.2451	40.3686
0	34.3519	39.4557
0	42.1427	39.3657
0	46.066	40.2832
0	47.1914	40.2785
0	47.7355	39.374
0	48.2971	40.3021
0	48.8202	39.3663
0	52.1859	39.3009
0	52.7847	40.2847
0	53.3442	39.3167
0	53.8585	40.2631
0	55.0243	40.3206
0	57.274	40.3143
0	65.0695	40.263
0	75.6565	41.11
0	76.2483	40.1388
0	76.8047	41.0872
0	77.4156	40.1258
0	78.5582	40.0436
0	79.6898	40.0457
0	80.2726	39.0458
0	81.3485	39.0368
0	81.9414	40.0064
0	85.3047	40.0452
0	90.2862	39.063
0	91.4275	39.0276
0	91.9822	39.9087
0	93.0897	39.8137
0	93.6854	40.8393
0	94.7898	40.8341
0	97.042	40.8278
0	98.1142	40.8632
0	98.701	39.8512
0	100.359	40.8606
0	101.518	40.8856
0	102.074	39.9412
0	102.703	40.9015
0	104.302	39.8808
0	104.933	40.8929
0	105.435	39.9239
0	106.049	40.8444
0	106.564	39.8987
0	108.815	39.8927
0	111.017	39.8809
0	112.126	39.9179
0	112.759	40.9092
0	113.318	39.9856
0	125.071	40.9388
0	128.407	40.9922
0	128.98	40.0965
0	129.528	41.0113
0	130.075	40.0861
0	130.632	41.0827
0	131.16	40.0839
0	131.7	41.011
0	133.376	40.0686
0	135.639	40.0796
0	136.161	41.0073
0	141.205	40.2049
0	141.756	41.2178
0	142.288	40.2618
0	143.962	39.2885
0	144.532	40.2886
0	145.061	39.346
0	145.596	40.3437
0	148.413	39.3102
0	148.966	40.3467
0	149.476	39.3892
0	150.037	40.3263
0	150.664	39.4054
0	151.133	40.3753
0	151.744	39.3943
[truncated: 13,485 more rows]

## Sheet: 1b
eigenvalue	R_squared
0.00813432	0
0.00317871	0.700476
0.00159112	0.123466
0.00112508	0.319865
0.000862839	0.708692
0.000756117	0.923687
0.000691233	0.963104
0.000573003	0.747149
0.000468603	0.74325
0.000428803	0.668996
0.000409421	0.766761

## Sheet: 1c
c	dc_alpha	dc_beta
0	0.00106879	-0.0033782
0	-0.00610121	-0.0106555
0	-0.00511274	-0.00922523
0	-0.00473461	-0.0132017
0	-0.00209191	0.00185697
0	-3.65887e-05	0.00241874
0	5.69326e-05	0.00157233
0	0.00155689	0.00208102
0	-0.00362063	-0.00616174
0	-0.00175411	-0.00992613
0	0.00564042	0.00594201
0	-0.00260622	-0.00439896
0	-0.00168525	0.000424787
0	-0.00374385	-0.0054321
0	-0.00252046	-0.00354783
0	-0.00459339	-0.00836801
0	0.00112742	0.00666988
0	-0.00198721	-0.00304161
0	-0.00569728	-0.00816422
0	-0.0053365	-0.0125194
0	-0.00683234	-0.0191321
0	-0.00137363	-0.0111287
0	-0.00606113	-0.0159613
0	-0.0037874	-0.0115599
0	-0.00186251	-0.00683193
0	-0.00115081	-0.0127567
0	-0.000469013	-0.00477009
0	0.00102749	0.00214338
0	0.00442001	0.00924454
0	-0.000222599	0.00517893
0	0.000442431	0.00748984
0	0.00128385	0.0130411
0	-0.00165778	-0.00115857
0	-0.00295085	-0.00727168
0	-0.00210369	-0.00437406
0	-0.00350678	-0.00527344
0	-0.00153964	0.00170903
0	-0.00355452	-0.0014252
0	0.000714997	0.00612516
0	0.00478902	0.0218026
0	0.00651652	0.0127237
0	0.00234979	0.00261302
0	-0.00181667	-0.000658196
0	-0.00104444	-0.00367116
0	-0.00535978	-0.00584592
0	-0.00743816	-0.0189182
0	-0.00563795	-0.0169534
0	-0.00458469	-0.00691528
0	0.00104229	0.00272587
0	-0.00083622	-0.0060748
0	0.00291848	0.00441942
0	-0.00455242	-0.00775704
0	0.00343074	0.0159578
0	0.000484732	0.00132308
0	0.00239973	0.00985397
0	-0.00414892	-0.00453172
0	-0.00291628	-0.00843683
0	-0.00349671	-0.00641361
0	-0.00637666	-0.0169169
0	-0.00355419	-0.00851186
0	-0.0019103	-0.000441445
0	-0.00142495	-0.000884182
0	0.0033152	0.0196948
0	0.00173073	0.0111894
0	0.00169624	0.00465901
0	-0.00277484	-0.00915719
0	0.00285401	0.00749511
0	0.00262603	0.00915089
0	-0.00202688	-0.00435913
0	-0.00126449	0.00407861
0	-0.00300603	-0.00280542
0	0.000532442	-0.00263675
0	-0.00164366	0.00297434
0	-0.00173813	-0.00155615
0	-0.00340111	-0.00659249
0	-0.00309779	-0.00147429
0	0.00239987	0.00264063
0	0.00219103	0.0185745
0	-0.000244545	0.00682143
0	0.00146654	0.00627131
0	-0.00481524	-0.0117819
0	-0.00368103	-0.00190853
0	0.00187061	0.00693078
0	-0.000104801	-0.000586754
0	0.00319061	0.00804319
0	-6.19623e-05	-0.00249996
0	-8.4162e-05	-0.00412576
0	-0.0038461	-0.00291789
0	-0.0011468	0.00576914
0	0.00119593	-0.00265408
0	0.000194012	0.00457966
0	-0.00334357	-0.00351709
0	-0.0061315	-0.0142134
0	0.000515612	0.007705
0	-0.000812603	-0.00893168
0	-0.00124338	-0.0043478
0	0.00308288	0.00665297
0	-0.00396983	-0.00275018
0	-0.000226662	-0.010002
0	-0.00367944	-0.00627027
0	-0.00536696	-0.0111867
0	-0.001686	-0.00428959
0	-0.00104614	-0.00334906
0	-0.00207851	-0.00196912
0	-0.00218356	-0.00468549
0	-0.00377313	0.00142653
0	-0.00151756	-0.00199039
0	-0.00111411	0.00358452
0	-0.00737469	-0.0234796
0	-0.00260764	-0.00826246
0	-0.00535357	-0.011213
0	-0.00403588	-0.00666505
0	-0.00201836	-0.00422045
0	-0.00438075	-0.00639424
0	-0.00355026	-0.00397443
0	-0.00401114	-0.00495761
0	-0.0070761	-0.021368
0	0.00197747	0.00253694
0	-0.00759037	-0.0242851
0	0.00135313	0.00360944
0	-0.00673804	-0.0193297
0	-0.00537129	-0.00961496
0	-0.00259401	-0.00613928
0	-0.00194292	-0.00297613
0	0.00041702	0.00774943
0	-0.0028954	-0.00371993
0	-0.00564903	-0.0144791
0	-0.00748069	-0.0179843
0	-0.000817351	0.00170398
0	-0.00373864	-0.00133346
0	-0.00262771	0.0046356
0	-0.00773559	-0.0202291
0	0.00183693	0.00359681
0	-0.00290694	-0.0103114
0	0.000351821	-0.000227885
0	-0.00461423	-0.0208756
0	0.000480522	0.00393849
0	-0.00467451	-0.00997027
0	-0.000414541	0.00600023
0	-0.00214388	-0.00577791
0	-0.00418211	-0.00506272
0	-0.00323208	-0.00474542
0	-0.00189655	-0.00487906
0	-0.00306932	-0.00924386
0	-0.00137157	0.000410472
0	0.00204338	0.000677349
0	0.000223215	0.00338549
0	-0.000381797	0.00360981
0	-0.00595751	-0.013139
0	-0.00605812	-0.00954166
0	-0.00113694	-0.00487274
0	-0.000626334	-0.0092728
0	-0.00359481	-0.0201864
0	-0.00135358	-4.66271e-05
0	-0.0017128	0.0044686
0	-0.00144927	0.00124413
0	0.000574909	0.0039777
0	-0.0030036	-0.00808791
0	0.00340617	-0.00219162
0	0.00135885	0.00811779
0	-0.00333807	-0.00340182
0	-0.00407488	-0.000744487
0	-0.00117802	-0.00604088
0	-0.00487069	-0.00585525
0	-0.00363418	-0.0114675
0	-0.00287315	-0.000549395
0	0.0048792	0.0125884
0	-0.00304609	0.00183514
0	-0.00376724	-0.00373772
0	0.000111291	0.00685878
0	0.00134942	0.00610124
0	0.00263444	-0.000948814
0	-0.00294713	0.00261268
0	-0.00235267	-0.00124511
0	-0.00136931	-0.00304526
0	-0.00125938	-5.38954e-05
0	-0.00601457	-0.0256859
0	-0.00464238	-0.00416727
0	-0.000475928	-0.000653904
0	-0.00065595	-0.00219895
0	-0.00361615	-0.0111474
0	-0.00527237	-0.0112051
0	-0.00181678	0.000825712
0	6.70646e-05	0.000263194
0	-2.18549e-05	0.00505616
0	0.00064392	0.00799915
0	-0.00276591	-0.00621783
0	-0.0032621	-0.00167306
0	0.000333274	0.00468293
0	1.28748e-05	0.000158957
0	0.00125519	0.00521018
0	0.00650675	0.0083527
0	0.00100126	0.00351107
0	0.00433607	0.0123805
0	0.00324503	-0.0034916
0	0.000158039	0.00882999
0	0.000750633	0.00959528
0	0.00333542	0.0106935
0	-0.00150116	0.00550078
0	0.00259918	0.0150103
0	0.00264839	0.00070072
0	-0.000323609	0.00732098
0	0.00296123	0.00521493
0	0.00344581	0.012072
0	-0.00306893	0.000898203
0	-0.00531252	-0.00796939
0	-0.00253602	-0.00532667
0	-0.000441402	-0.00203947
0	0.00149375	0.00787115
0	-0.00539043	-0.00976732
0	-0.00266569	-0.004445
0	-0.00303954	-0.00380667
0	-0.000347186	0.00274196
0	-0.00225925	-0.000139085
0	-0.00119986	-0.00694644
0	-0.00718065	-0.018611
0	-0.00279542	-0.00109596
0	-0.00472683	-0.00954953
0	-0.000452844	0.00376351
0	0.0017527	0.0149378
0	0.00252606	0.0111983
0	-0.0029519	-0.00345996
0	-0.00137784	-0.00137121
0	-0.000164731	0.0102949
0	-0.00199338	-0.00536694
0	0.00223883	-0.000564279
0	-0.000951648	0.00560608
0	-0.00457383	-0.00767599
0	-0.0015423	-0.00074102
0	-0.00406006	-0.00945879
0	-0.000757309	0.00340061
0	-0.000389574	0.00704036
0	-0.00112106	-0.00494044
0	6.91229e-05	-0.00039005
0	-0.000320406	0.00247749
0	0.00141158	0.00108109
0	0.00119374	-0.00725174
0	-0.00258556	-0.000223884
0	-0.00513337	-0.0076284
0	-5.18976e-05	-0.00458894
0	-0.00430128	-0.0254269
0	-0.00334549	-0.00747509
0	-0.00528251	-0.0153326
0	-0.00369531	-0.00751667
0	-0.00429182	-0.0117457
0	2.24356e-05	0.0101826
0	-0.000714823	0.000690553
0	-0.000775758	-0.00259466
0	-0.00153795	-0.00393186
0	0.0045489	0.0156769
0	0.00160486	0.0101941
0	-0.00520926	-0.0131529
0	-0.000495393	0.00592777
0	-0.000762349	0.0109984
0	0.00157445	0.011241
0	-0.00115386	0.00284155
0	-0.00133132	-0.00949631
0	0.00191462	0.000158
0	-0.00449807	-0.0126795
0	0.000626505	0.0075373
0	0.000629324	0.00872661
0	0.000301371	0.00762646
0	-0.00187069	-0.000520035
0	-0.00110862	0.000852987
0	-0.00412123	-0.0124362
0	-0.00369385	-0.0114218
0	-0.00472044	-0.00798142
0	-0.00013468	-0.00173414
0	-0.00308736	-0.00313281
0	0.000646846	7.67215e-05
0	-0.00243783	-0.0134438
0	-0.00337667	-0.00910841
0	-0.00414644	-0.00970773
0	-0.00524861	-0.0149674
0	-0.00262834	-0.00714562
0	-0.00290255	0.00200687
0	-0.00383708	-0.00286964
0	-0.00384688	-0.00497296
0	-0.00218597	-0.0135676
0	1.60299e-05	-0.00501229
0	-0.00445434	-0.0108444
0	-0.00252075	-0.00529588
0	-0.00151188	-0.00984696
0	-0.000160121	0.00729649
0	0.00117684	0.00717379
0	-0.000614715	0.00301314
0	-0.00450381	-0.0135125
0	-0.00342151	-0.00833776
0	-0.00204174	-0.00357726
0	-0.00678296	-0.0158346
0	-0.00689922	-0.0193149
0	-0.00404652	-0.00934356
0	-0.00338036	-0.0123562
0	-0.00862917	-0.0223004
0	-0.00370197	-0.0169324
0	-0.00390237	-0.00305027
0	-0.00542934	-0.0103545
0	-0.00266204	-0.00643318
0	-0.00421252	-0.00934596
0	0.00262352	0.00663123
0	0.00305308	0.0116291
0	0.0010576	0.0124469
0	3.43605e-05	0.0157766
0	-0.00524876	-0.0105156
0	-0.00276589	-0.00678306
0	7.20279e-05	0.00351177
0	0.00190183	0.015395
0	0.00646296	0.0222999
0	0.00273529	0.0180353
0	-0.00301699	-0.0108507
0	-0.0012502	-0.00193242
0	-0.00483147	-0.0153302
0	-0.00468422	-0.0143073
0	-0.00607491	-0.0149544
0	-4.08013e-05	-0.00307913
0	-0.00475995	-0.0132223
0	-0.00111689	0.0102445
0	-0.00196139	-0.000466406
0	0.000778027	0.00508943
0	0.00146505	0.00329826
0	-0.000531419	-0.00209232
0	-0.0031246	-0.012234
0	-0.00133028	-0.00617865
0	-0.0040685	-0.0104008
0	-0.00166427	0.000269377
0	0.000746881	0.00867206
0	0.000613194	0.0109563
0	-0.000173934	0.0116429
0	-0.00102542	0.00747808
0	-0.000944275	0.00198681
0	-0.00114265	-0.00444006
0	0.000187004	0.0109135
0	0.0025206	0.00480943
0	0.00415367	0.0235535
0	3.80187e-05	0.00488693
0	0.00486492	0.024437
0	0.000817463	0.0109007
0	0.00203935	0.00823117
0	0.00154659	0.00985773
0	0.00322807	0.0119301
0	-0.00122614	0.00330404
0	-0.00109782	0.000392481
0	-0.000358516	0.00588921
0	-0.000893725	-0.00933652
0	0.000423242	-0.00134635
0	-0.00172978	-0.00173533
0	-0.00207972	0.00377277
0	0.00383174	0.0083245
0	0.00149346	0.000976558
0	-0.00280933	-0.00207723
0	-0.00637147	-0.0169766
0	-0.00278519	-0.00771533
0	-0.0036859	-0.00751535
0	-0.00542841	-0.0123104
0	-0.00247678	-0.0103973
0	0.000571188	0.00156256
0	-0.00212131	-0.00332426
0	-0.0047396	-0.00916774
0	0.00292031	0.0161099
0	-0.00264	0.000144865
0	-0.0031044	-0.00471956
0	-0.000280846	0.00641286
0	-0.00207448	-0.00643391
0	0.00077281	0.0135535
0	9.63915e-05	0.0115033
0	-0.00139554	0.000380794
0	-0.00151226	-6.2472e-05
0	-0.00142601	-0.00415558
0	-0.00477355	-0.00745598
0	-0.00236574	0.00559531
0	-0.0030585	-0.00637366
0	-0.00264261	-0.00972405
0	-0.00309271	-0.0163426
0	-0.0028492	-0.00708825
0	-0.00155931	-0.000235988
0	0.00182166	0.0116865
0	4.86589e-05	0.00246202
0	0.00475308	0.00812225
0	-0.000209978	-0.00767975
0	-0.00271356	-0.00116743
0	-0.000727403	-0.00253259
0	0.00220037	0.0133857
0	0.00119165	0.00928609
0	0.00265052	0.000487662
0	-0.0023383	-0.00117661
0	-0.000576836	0.000800224
0	-0.00171919	-0.00315278
0	-0.00044715	0.00459417
0	-0.0010835	-0.00360292
0	0.00119459	0.0102073
0	-0.00649654	-0.0141209
0	-0.00543094	-0.0146739
0	0.00280061	0.00901241
0	0.00190594	0.00705315
0	0.00140799	0.00569164
0	0.00130079	-0.00309209
0	0.000235305	-0.00375563
0	0.0018771	0.00565483
0	-0.00126411	-0.000842856
0	-0.0058549	-0.0161671
0	-0.00422976	-0.00774265
0	-0.00730521	-0.014138
0	-0.00758408	-0.0223933
0	0.000447544	0.00205867
0	-0.00318219	0.00076471
0	-0.00427038	-0.0141854
0	-0.0053666	-0.00691257
0	-0.00297539	-0.000914535
0	-0.00403496	-0.0131968
0	-0.000277255	0.00191993
0	-0.00312637	-0.00897031
0	-0.000428244	0.000609701
0	-0.000510103	0.0101773
0	-0.00319975	-0.0115046
0	-0.000837622	-0.0027755
0	-0.00275255	0.000984518
0	-0.00431291	-0.0131806
0	-0.00606087	-0.0207145
0	-0.00465939	-0.0114401
0	-0.00424553	-0.00743571
0	0.000998638	0.000571922
0	-0.00332355	-0.0100781
0	-0.0052777	-0.011797
0	-0.00300153	-0.0147176
0	-0.00641906	-0.0234858
0	-0.00674478	-0.0205351
0	-0.00617957	-0.0147202
0	-0.00556581	-0.0141264
0	-0.00169685	0.00250568
0	-0.00149426	0.000176281
0	-0.00257966	-0.0105261
0	0.00164498	0.00128083
0	7.08413e-05	0.00636455
0	-0.00400869	-0.00827269
0	-0.00399307	-0.0067011
0	-0.0069484	-0.0166917
0	-0.00211924	-0.00118513
0	0.00433676	0.006152
0	-4.51007e-05	0.00930144
0	0.001331	-0.000492748
0	-0.00424276	-0.00741336
0	-0.000728972	0.00968319
0	-0.000159896	-0.00189411
0	-9.68933e-05	0.0110242
0	-0.000253497	0.0145023
0	-0.00198704	-0.0027764
0	1.18242e-05	-0.000593163
0	-0.00454244	-0.00916715
0	-0.00613887	-0.0109535
0	-0.00497282	-0.00333123
0	0.000933652	0.0110083
0	-0.00283504	0.00122607
0	-0.000951692	-0.000413233
0	-0.00621628	-0.0185417
0	-0.00394646	-0.0145111
0	-0.00299146	-0.000345444
0	-0.00375962	-0.00731823
0	-0.00384115	-0.0130989
0	-0.00405983	-0.00396374
0	-0.000334086	0.00447152
0	0.000784626	0.0102324
0	-0.000690565	0.00718658
0	-0.00212369	0.00292944
0	0.000516259	-0.00166246
0	-0.00119285	0.00464963
0	-0.00397473	-0.00540914
0	-0.00262941	-0.00563952
0	-0.000808289	-0.00507413
0	-0.00141409	-0.00474552
0	-0.00106561	-0.0081793
0	-0.00568223	-0.0101693
0	-0.00519767	-0.0166289
0	0.00103103	0.00979642
0	0.00429334	0.0179239
0	0.000743913	-0.000136247
0	0.000514691	-0.00143593
0	0.00575141	0.0177636
0	0.00539962	0.0246458
0	0.00442153	0.0125306
0	0.00451844	0.0152508
0	0.00309483	0.0177248
0	0.00139721	0.00117861
0	0.00152	0.00848014
0	-0.000847311	0.00390024
0	-0.00405108	-0.00968457
0	-0.000666025	-0.000457621
0	-0.00218414	-0.000895034
0	0.00287654	0.000973109
0	-0.00305285	0.00101328
0	-0.00135819	0.00523206
0	-0.00214075	-0.00236081
0	0.000199561	0.00128837
0	-0.0038664	-0.00566249
0	-0.000691575	0.00979426
0	0.00240665	0.0138407
0	0.000660241	0.0143422
0	-0.00586316	-0.0158869
0	0.00181349	0.00573765
0	-0.00315523	-0.00596137
0	-0.00635734	-0.0147564
0	-0.00353684	-0.0163134
0	-0.00250965	-0.0144634
0	-0.00614679	-0.0159384
0	-0.00402368	-0.00685068
0	-0.00307119	-0.00151579
0	-0.00168981	0.00133059
0	-0.00299202	0.001973
0	0.00243461	0.00785892
0	-0.00680843	-0.0172566
0	-0.000580808	-0.00311189
0	-0.00261234	-0.0142201
0	-0.00346655	-0.00609412
0	-0.00466608	-0.0183175
0	-0.00206022	-0.00993986
0	-0.000941986	-0.00722483
0	-0.00170848	-0.00928484
0	-7.91204e-05	0.00255973
0	-0.000910732	-1.53329e-06
0	-0.00450105	-0.0233262
0	-0.00583891	-0.0103904
0	0.000464431	0.00610366
0	0.00211542	0.0143362
0	0.00131915	0.0105835
0	0.000141051	0.0113147
0	-0.00385097	-0.00913517
0	-0.0013749	-0.00598012
0	-0.0009385	-0.000448604
0	-0.00202835	-0.00670276
0	5.12856e-05	0.00623716
0	-0.00215999	0.000973039
0	0.00221673	-0.000151012
0	-0.00126233	0.00645305
0	-0.000446617	0.00641213
0	-0.0039613	-0.00916835
0	-0.000833922	0.00100042
0	0.000923465	-0.000330129
0	0.00119802	0.00351341
0	-0.00264318	-0.00547123
0	-0.00177866	-0.00205869
0	-0.00399079	-0.0102734
0	-0.000779881	0.00961554
0	0.000739289	0.00945954
0	-0.000787119	-0.00330643
0	-0.00647431	-0.0145734
0	-0.00136144	0.000378088
0	-0.00306527	-0.00932535
0	0.00381731	0.00896615
0	-0.00240994	0.00162612
0	-0.00163134	0.00189197
0	-0.000727054	0.000195108
0	0.0004656	-0.000252397
0	-0.00196793	-0.00424446
0	0.000452482	-0.00723353
0	-0.00265041	-0.00778219
0	-0.000575499	-0.00364615
0	-0.00121221	0.00142832
0	-0.00184797	-0.00236925
0	-0.00253253	-0.00523707
0	-0.000663127	0.00651996
0	-0.00246265	-0.00770416
0	-0.00182473	0.00195994
0	0.00309443	0.00287206
0	-0.00177868	0.00562711
0	-0.000466207	0.000915358
0	0.00121913	0.00229566
0	-0.00433654	-0.0113563
0	-0.00325974	-0.00831111
0	0.00268864	0.00236353
0	-0.00124725	0.00432932
0	0.00320335	4.76807e-06
0	-0.000496703	-0.00580884
0	-0.00551911	-0.0118598
0	-0.00134648	-0.00295657
0	-0.00148325	0.00408377
0	0.00160478	0.0133522
0	-0.00412424	-0.00788557
0	-0.00237376	-0.00116078
0	-0.000308622	-0.00225608
0	5.52573e-05	0.00646555
0	0.00044815	0.0125099
0	-0.00281065	0.0019448
0	-0.000330915	-0.00201679
0	-0.000614158	0.00692661
0	-0.00111515	-0.00212133
0	0.002724	0.0103311
0	-3.82748e-05	0.00791611
0	0.00147959	0.00279598
0	-0.00464819	-0.0106325
0	-0.00194104	-0.00290385
0	-0.00107998	-0.000962193
0	-0.00440049	-0.00550612
0	-0.00211007	-0.0069902
0	-0.00287176	-0.00949098
0	-0.00276801	-0.00238326
0	-0.0038977	-0.00767817
0	-0.00383637	-0.00813631
0	-0.00189156	-0.00719946
0	-0.00368467	-0.01669
0	-0.00868084	-0.0291563
0	-0.00658306	-0.0242127
0	-0.00694761	-0.0269247
3	0.0657265	-0.0234446
4	0.0503263	-0.0128343
6	0.0484797	0.102088
4	0.0470144	0.057173
1	0.0355897	0.0644217
0	0.00219901	0.0147537
0	0.00726393	0.0326666
0	-0.00196888	0.00060222
0	0.000825773	0.0136717
0	-0.0035627	-0.00522282
0	0.00210195	0.0106229
0	0.00268235	0.00427684
0	0.000380367	0.0132334
0	-0.00455287	-0.0010019
0	0.00182797	0.0102453
0	-0.00256596	0.00189713
0	0.000571605	0.0067096
0	-0.00113965	0.00111374
0	-0.00234705	0.00371911
0	-0.00377925	-0.00826978
0	-0.00301432	-0.00799438
0	-0.00427304	-0.00627365
0	-0.00257932	-0.00830725
0	-0.00644935	-0.0201435
0	-0.00166974	0.00289845
0	-0.000599297	-0.00428494
0	0.000700823	0.00857638
0	-0.000986587	0.00397944
0	-0.00183801	-0.00916723
0	-0.00401335	-0.01098
0	-0.00392688	-0.0130254
0	-0.00472413	-0.011671
0	-0.00211967	-0.00541838
0	0.0024679	0.0112519
0	0.00203524	0.00951692
0	-0.00316596	-0.0034502
0	-0.00112663	0.000741372
0	-0.00170532	-0.0013596
0	-0.00612789	-0.0164224
0	-0.000743301	-0.000379655
0	-0.00309185	0.00028899
0	-0.00378024	-0.00906492
0	-0.00107436	-0.00463619
0	-0.00404196	-0.00571137
0	0.000420024	0.00308773
0	-0.000113344	-0.0102795
0	-0.0022601	-0.00188117
0	-0.00488016	-0.0129532
0	-0.00744908	-0.0215078
0	-0.00396449	-0.0103429
0	-0.00383474	-0.0135033
0	-0.00415533	-0.0101337
0	-0.00215851	-0.00526285
0	-0.00275372	-0.00498169
0	-0.00152724	0.00201467
0	0.00315957	0.0096874
0	0.00295112	0.00552247
0	0.0029847	-1.11515e-05
0	0.000602231	0.00764879
0	-0.0014121	-0.00694768
0	-0.00160758	-0.000496797
0	0.00112335	0.00974586
0	-0.00165598	-0.000538937
0	0.00120442	0.00314805
0	0.000564627	0.000299256
0	-0.00641455	-0.0112584
0	-0.00128371	-0.00353106
0	-0.00245011	-0.00885011
0	0.000903847	0.00116148
0	0.00165605	0.0122745
0	0.00280414	0.0147595
0	0.0052802	0.015458
0	-0.000731705	0.00592478
0	-0.00398319	-0.00826791
0	-0.000100815	-0.0054672
0	-0.00767139	-0.021284
0	0.00117855	0.00358781
0	0.00444009	0.0144145
0	-0.000153616	0.00206678
0	-0.0034517	-0.0154884
0	0.00128682	0.0116759
0	0.00639112	0.0141003
0	0.00323404	0.0136562
0	0.000177251	0.00286066
0	6.53678e-05	0.0155052
0	0.00241436	0.0150537
0	-0.00274765	0.00129993
0	-0.0005671	0.00109996
0	0.000200416	-0.00491308
0	-0.00443565	-0.00746981
0	0.00037133	0.000651603
0	-0.00260164	-0.00535931
0	0.00548514	0.0183769
0	-0.00157092	-0.00234943
0	0.00339597	0.016963
0	-0.00286568	-0.00265548
0	-0.00242648	-0.00467274
0	-0.00222825	-0.00619399
0	-0.00265338	-0.00826514
0	-0.00524202	-0.0114023
0	-0.00378409	-0.00473114
0	-0.00220142	-0.00799714
0	-0.000193827	0.0103005
0	0.000123038	0.0114142
0	0.000447108	0.0133123
0	-0.00544193	-0.0107389
0	-0.00279752	-0.00687153
0	-0.00122391	0.000453898
0	0.00308675	0.00599393
0	-0.005084	-0.00728372
0	-0.00367723	-0.012635
0	-0.00283374	-0.0139347
0	0.022258	0.0226351
4	0.0474684	-0.0281329
1	0.0275839	0.0485867
1	0.0310019	0.0752326
0	0.00121333	0.00855259
0	0.0122606	0.0381488
0	0.000999445	0.00931768
1	0.0200592	0.0361279
0	0.00568302	0.0237653
0	-0.00054509	0.00906252
0	-0.00117469	0.00350833
0	-0.0011272	-0.00342537
0	-0.00310418	-0.00796945
0	-0.00109091	0.00364002
0	-0.00368594	-0.00965906
0	-0.00177233	0.00328298
0	-0.00424647	-0.00602477
0	-0.0042472	-0.00917089
0	-0.00493825	-0.00826957
0	-0.00259558	-0.00689974
0	-0.00245162	0.000348789
0	-0.00283072	-0.00421596
0	0.00127225	1.49295e-06
0	0.00287931	0.0133004
0	-0.00022914	0.0140193
0	0.00247343	0.013986
0	0.00131225	0.00730031
0	-0.00116596	0.00348034
0	-0.00194913	0.000962828
0	-0.00581781	-0.0117464
0	-0.0047854	-0.00894858
0	-0.00028454	0.00921279
0	-0.000907128	-0.010289
0	-0.00232563	0.00201809
0	-0.00174179	-0.00870479
0	-0.00349234	-0.0149188
0	-0.00517795	-0.0109616
0	-0.00426422	-0.00995228
0	0.00144005	0.000845834
0	-0.00404818	-0.0136376
0	-0.00488335	-0.0146468
0	-0.00439235	-0.0109523
0	-9.98386e-05	-0.00269119
0	-0.00309896	-0.00937023
0	-0.00492612	-0.00844614
0	-0.00482986	-0.0163955
0	-0.00308481	-0.0117238
0	-0.00490907	-0.0170844
0	-0.00164762	0.0038344
0	-0.0041289	-0.00591474
0	-0.00249616	-0.0103997
0	-0.00415453	-0.0129445
0	0.00012672	-0.00844677
0	-0.000793323	-0.0113085
0	-0.00492593	-0.00868568
0	-0.00733077	-0.0189629
0	-0.00628722	-0.0138741
0	-0.0048952	-0.0127218
0	-0.00290406	-0.0149494
0	-0.00431105	-0.00902493
0	-0.00167225	-0.000583576
0	-0.00340884	-0.00883654
0	-0.00481796	-0.0166799
0	-0.00649554	-0.0141631
0	-0.00196634	0.00169203
0	-0.00460925	-0.012303
0	0.00050009	0.00843208
0	0.00216154	0.0141499
0	0.000524521	0.00597022
0	-0.00201646	0.00675639
0	-0.00170182	-0.00234232
0	-0.000756939	0.00311193
0	-0.00594765	-0.0179677
0	-0.00153634	0.00172614
0	0.0025162	0.00797093
0	0.000236904	0.0107136
0	-0.000399283	-0.00165733
0	-0.00460387	-0.00423134
0	0.00333502	0.00667196
0	-0.00260533	-0.00305486
0	0.000954843	0.0110198
0	0.000734657	0.0103554
0	-0.000627066	0.00738665
0	-0.00129848	0.00288917
0	0.000404573	0.0106658
0	-0.00469103	-0.0118036
0	-0.000744526	0.0016632
0	-0.000974757	-0.00197393
0	0.00254574	0.0148393
0	0.00387549	0.0226596
0	0.000445337	0.0137195
0	-0.000210388	0.00282506
0	-0.00329732	-0.00263076
0	-0.00323076	-0.00275935
0	0.000797574	0.00337997
0	0.00341082	0.0111634
0	0.0044278	0.0249189
0	0.000233141	0.00614693
0	-0.000320425	0.00996184
0	-0.00328221	-0.00730183
0	-0.00295973	-0.00671847
0	-0.00432026	-0.0126707
0	-0.00208604	-0.00353918
0	-0.00309809	-0.00646724
0	-0.00511254	-0.0140852
0	-0.00531293	-0.0139608
0	0.00354811	0.00504271
0	0.0139827	0.0224546
0	0.00732617	0.014986
0	0.0182384	0.0389088
0	0.00137124	0.00861886
0	0.00544264	0.0228445
0	0.00304882	0.0118316
0	0.00105957	0.00840366
0	0.00294178	0.0118388
0	0.00377352	0.0158598
0	7.59278e-05	0.00480607
0	0.00223282	0.00484784
0	0.00295476	0.0161281
0	0.000354703	0.0087254
0	-0.00409464	-0.00554048
0	-0.00168735	-0.00923091
0	-0.00266441	-0.00255726
0	0.000635044	0.00735112
0	0.000390429	-0.000591049
0	-0.00243399	-0.0110805
0	-0.00136473	0.00447286
0	-0.00226983	-0.00581267
0	-0.000760725	-0.00319827
0	-0.00525616	-0.0109265
0	0.001039	0.00708033
0	0.00172744	0.0144169
0	0.000194521	0.0112819
0	0.000367026	0.00706641
0	0.000290359	0.00780568
0	-0.00136079	0.00299132
0	0.0028261	0.0174694
0	-0.00176638	0.00483799
0	-0.00216997	0.000612824
0	0.000273807	0.00389146
0	-0.00211204	-0.00217253
0	0.000409742	0.00348006
0	-0.00234617	-0.00326162
0	-0.00557748	-0.0120294
0	-0.0014667	-0.00464784
0	-0.00379059	-0.0121186
0	-0.000485976	-2.98888e-05
0	-0.00139312	-0.000474811
0	0.000406841	0.0062631
0	-0.00700244	-0.0161768
0	-0.00220192	-0.0082406
0	-0.00156901	-0.00563726
0	-0.00234618	-0.00262554
0	-0.00685556	-0.0150036
0	-0.00454934	-0.00846379
0	-0.00433526	-0.0108135
0	-0.00521452	-0.00902589
0	-0.00340975	-0.0091835
0	0.000977882	0.0111928
0	-0.00197356	-0.0051255
0	-0.00363449	-0.0148788
0	-0.00323625	-0.00743674
0	-0.00123179	-0.00348716
0	-0.000334142	0.00492433
0	-0.00395403	-0.0108626
0	1.52654e-05	0.00124914
0	-0.00570972	-0.0121431
0	-0.00549625	-0.014707
0	-0.00312045	-0.00459533
0	-0.00610729	-0.0171917
0	-0.00374147	-0.00470935
0	6.74676e-05	0.00628089
0	-0.00172807	0.00576972
0	-0.00166974	-0.00412286
0	0.0043147	0.00940173
0	0.000590628	0.00669296
0	-0.00264906	0.00283068
0	-0.00243151	0.000954402
0	0.000834231	0.00328806
0	0.00441119	0.0164024
0	0.000440754	0.000120491
0	-0.00240631	-0.0190958
0	-0.00725926	-0.0154748
0	0.00161359	0.0050989
0	-0.00182267	0.00341944
0	0.000571251	0.0046441
0	-0.00153471	-0.00476266
0	0.00621851	0.0137368
0	0.00233142	0.00936161
0	0.000924753	-0.00197444
0	-0.00209845	-0.000409332
0	0.00347368	0.0173253
0	-0.00109592	-0.000642794
0	-0.0036756	-0.0002085
0	-0.00630216	-0.0167845
0	-0.00445081	-0.0113842
0	-0.000265018	0.0066262
0	-0.00322861	0.000704415
0	-0.0012744	0.00858975
0	-0.00363348	-0.0125374
0	-0.00663239	-0.0170623
0	-0.00300181	-0.0136795
0	-0.00480426	-0.00852439
0	-0.00320882	-0.00567372
0	-0.00445001	-0.00979398
0	0.00146252	0.0127236
0	-0.00223826	0.00198149
0	-0.00188358	-0.00480312
0	-0.00537293	-0.0146124
0	-0.00372838	-0.00950399
0	-0.000491201	0.00513178
0	0.00031314	-0.000857983
0	-0.0011589	-0.00295331
0	0.00193035	0.00580569
2	0.146717	-0.0760721
0	0.00125968	0.00494423
2	0.127279	-0.0737448
0	0.00162595	0.0122157
0	0.0029503	0.0093499
0	0.00336304	0.00593367
0	0.00146553	0.00509138
0	0.00291642	0.0173158
0	-0.00120691	0.00655283
0	-0.0038125	-0.00455171
0	-0.00704409	-0.0217044
0	-0.00361678	-0.000765563
0	0.000378836	0.00895215
0	-0.00590851	-0.0127307
0	2.28159e-05	0.00297741
0	-0.00332239	-0.00665083
0	-0.00325323	-0.00706702
0	-0.00351743	-0.00694005
0	-0.000248082	-0.00424125
0	-0.00285707	-0.00311869
0	9.50496e-05	0.0032757
0	0.00061763	0.00797175
0	0.00124008	0.00860708
0	-0.00231088	0.00519603
0	-0.000437501	0.00735527
0	0.0012488	0.00910818
0	0.00318996	0.018121
0	-0.00174129	0.00546507
0	-0.00250427	-0.00648351
0	-0.00196432	-0.0012354
0	-0.00198096	0.00439323
0	0.00146233	0.00564706
0	0.000343189	-0.0079054
0	0.000571039	0.0027392
0	0.00406718	0.0116834
0	0.00191259	0.0105542
0	-0.00405118	-0.00571323
0	-0.000555573	-0.00732884
0	-0.00185927	-2.00419e-05
0	0.00194827	0.0197604
0	0.00488776	0.0200641
0	-0.00136621	-0.00194646
0	-0.0033157	-0.000189098
0	0.00377625	0.0100815
0	8.45362e-05	-0.00108427
0	0.00341021	-0.000466305
0	-0.00262695	0.0036156
0	-0.002323	-0.00892312
0	-0.00228711	0.00160425
0	-0.0016882	-0.00250722
0	-0.00572605	-0.0106408
0	-0.00606565	-0.0124092
0	-0.00111474	-0.00113549
0	-0.00586239	-0.0162238
0	-0.00636963	-0.0134894
0	-0.00481348	-0.0162652
0	-0.00105934	0.00376481
0	-0.00406417	-0.0114145
0	-0.00471132	-0.0087827
0	-0.00357111	-0.0157519
0	-0.00533953	-0.012066
0	-0.00552926	-0.0112432
0	-0.00435571	-0.00553821
0	-0.000245489	0.00537649
0	0.00120223	-0.000368216
0	0.00220187	0.00854169
0	-0.00294682	-0.00524889
0	-0.00308794	-0.0130443
0	-0.00257181	-0.0127284
0	-0.00211305	0.00106422
0	-0.000229306	0.003265
0	-0.00272966	-0.0022497
0	-0.00156175	0.00218311
0	-0.003382	-0.00567226
0	-0.00154183	0.00216061
0	-0.00482015	-0.00696072
0	0.00150672	0.0166853
0	0.00279414	0.020048
0	0.00077932	0.0138139
0	-0.00246058	-9.99056e-05
0	0.000709951	0.00524593
0	-0.00477968	-0.0060701
0	0.001644	0.0200787
0	0.00052547	0.000170986
0	0.00210266	0.00571688
0	-0.00140418	-0.00272286
0	-0.00144185	0.00948632
0	0.00422023	0.0142854
0	0.0011807	0.00673483
0	-0.00207634	-0.0117013
0	0.00447788	0.0140087
0	-0.00353382	-0.00946247
0	0.00967895	0.0271013
0	0.000699937	0.0185644
0	-0.00691818	-0.0219479
0	-0.00128171	0.000285573
0	-0.00351792	-0.0108669
0	-0.00317783	-0.011078
0	-0.00390535	-0.00826175
0	-0.00347163	-0.00822159
0	-0.00172647	-0.00263046
0	0.00241685	0.00260825
0	-0.000581961	-0.00456281
0	-4.61229e-05	-0.00893093
0	-0.00320856	-0.00629254
0	-0.00252635	-0.0115931
0	-0.00285297	-0.0106071
0	0.00304603	0.0143344
0	-0.00178027	-0.00263424
0	-0.00219679	0.00128542
0	-0.000668922	0.00910367
0	-0.000905501	0.00898626
0	-0.00121816	-0.00319057
0	0.000506	0.0104543
0	0.000455694	0.0147347
0	-0.00430481	-0.0106758
0	-0.0038262	-0.00492541
0	-0.00376462	-0.00370597
0	-0.0020433	0.000375646
0	0.000289366	0.00225102
0	-0.00237927	2.71509e-06
0	-0.00031112	0.00357142
2	0.124643	-0.0734001
2	0.144385	-0.0845323
2	0.149176	-0.0731062
2	0.14207	-0.0766676
0	-0.00205804	0.00157695
0	-0.000639113	-0.000419722
0	-0.00583996	-0.0161583
0	-0.00478859	-0.00821132
0	-0.000402295	0.0035658
0	-0.00202676	-0.000570541
0	0.00134165	0.00385196
0	-0.000520657	0.00758077
0	0.000757893	0.00942805
0	0.00385019	0.0110834
0	0.000760553	0.0124438
0	0.00154748	0.00864987
0	0.000876922	0.0125046
0	-0.00121492	0.00386149
0	-0.00334592	-0.00516312
0	-0.00162657	-0.00150851
0	0.00176885	0.0104378
0	-0.00265754	0.00171377
0	4.39956e-05	0.0097627
0	-0.000934781	-0.00128894
0	-0.00201997	-0.000276879
0	0.00327343	0.0229264
0	-0.000732949	-0.00237569
0	0.010387	0.0158313
0	0.00418171	0.0127166
0	-0.000869292	0.00628706
0	0.000180954	0.00746191
0	-0.00177426	-0.000190859
0	-5.59056e-05	0.0051381
0	-0.00393513	-0.00292068
0	0.00133376	0.0137383
0	0.00429788	0.0246362
0	-0.00320335	-0.00225557
0	-0.00183942	0.0029904
0	-0.00500489	-0.0133492
0	-0.00326078	-0.00457931
0	-0.00586997	-0.0160906
0	-0.00147055	0.00268032
0	9.4994e-05	0.00680416
0	-0.00785226	-0.024408
0	-0.00591452	-0.0123305
0	-0.00741567	-0.0198671
0	-0.000702598	-0.00312279
0	-0.00410801	-0.0114151
0	-0.000910963	-0.00124738
0	-0.00361444	-0.0155037
0	-0.00423756	-0.00854969
0	-0.00445121	-0.0153156
0	-0.000733037	-0.000437804
0	-0.00429905	-0.00952122
0	-0.00308523	-0.00501434
0	-0.00250034	0.00439833
0	-0.00395055	-0.00361145
0	-0.000384357	0.0035306
0	-0.00243953	0.00668909
0	-0.000655189	0.0131867
0	0.00122604	0.00776049
0	-0.00047873	0.00376757
0	0.00113708	0.0113049
0	-0.00465515	-0.00712262
0	-0.00345856	-0.0103116
0	-0.00465264	-0.0162421
0	-0.00364095	-0.00461008
0	-0.00245654	0.00171863
0	-0.00301162	-0.00494614
0	5.91697e-05	-0.00379746
0	-0.00648445	-0.0140546
0	-0.0054007	-0.0143136
0	-0.003356	-0.00458194
0	-0.00510248	-0.00910577
0	-0.00281328	-0.000963274
0	-0.00617041	-0.0143594
0	-0.000356007	-0.00261963
0	0.00183851	0.0170738
0	0.00399574	0.0202903
0	-0.00287258	0.00239196
0	-0.00203209	-0.011748
0	-0.00312467	-0.00303062
0	0.00174083	0.000986964
0	0.0052941	0.0219676
0	0.00316456	0.011057
0	0.00675477	0.021936
0	-0.00276837	0.00361553
0	-0.00246687	-0.00261024
0	-0.000201025	0.00365886
0	-0.00592836	-0.0170793
0	-0.00242066	-0.00188731
0	-0.00307705	-0.010085
0	-0.00100129	0.00432282
0	0.000540069	0.00925657
0	0.000403755	0.00508803
0	-0.000409005	0.010622
0	-0.00760091	-0.0187607
0	-0.00229829	-0.0067482
0	-0.00289963	-0.00198664
0	-0.00359962	-0.00321078
0	0.00119807	0.00189144
0	0.00136089	-0.00125724
0	0.000857727	0.00959521
0	-0.00243261	0.0018432
0	0.00129931	0.0087634
0	-0.00481996	-0.0101137
0	-0.00352415	-0.0026199
0	-0.000769627	-0.00231035
0	0.00259192	0.00780004
0	-0.00147438	0.0017316
0	-0.0026746	-0.00173014
0	-0.00482391	-0.00868424
0	-0.00137778	0.00580017
0	-0.00377766	-0.00859597
0	-0.00142031	0.0047367
0	0.000435967	0.00620723
0	0.000281449	0.0100858
0	0.00201665	0.00638692
0	0.0029997	0.014804
0	-0.000287508	0.00778279
0	-0.000757937	0.00596238
0	0.00106576	0.00712052
0	-0.00011404	0.00150787
0	-0.00061849	0.00442455
0	-0.00420593	-0.0115946
0	-0.00126989	0.00218646
0	0.000710247	0.00119263
0	-0.00195955	-0.0107346
0	0.00362402	0.0176991
0	0.00414784	0.0196508
0	0.00328738	0.0162476
0	-0.000568788	-0.000639166
0	-0.00272259	-0.00473831
0	0.000547238	0.00574507
0	-0.00270437	0.000819672
0	0.000645824	0.00175328
0	-0.00393683	-0.00514202
0	0.000679493	0.00505966
0	-0.00357686	-0.00803257
0	-0.00238979	-0.00506297
0	-0.00292747	-0.00332265
0	-0.00353507	-0.0123696
0	0.000267732	0.00514141
0	-0.00219304	0.00315505
0	0.00440203	0.0289594
0	-0.000624776	0.00871916
0	-0.00679143	-0.0192073
0	-0.000526018	-0.00361281
0	-0.00388064	-0.00260017
0	-0.00211651	0.00431691
0	-0.000725326	-0.00740689
0	-0.003124	-0.00638321
0	-0.00334879	-0.00829768
0	-0.00223698	-0.00257653
0	0.000709946	0.00828767
0	-0.00342653	0.0022916
0	-0.0046865	-0.00910917
0	-0.00363785	-0.0110046
0	-0.00165023	-0.00328719
0	-0.0038236	-0.0111113
0	-0.00356548	-0.00740076
0	-0.00322633	-0.00583183
0	-0.00162567	0.00381281
0	0.0024272	0.00272794
0	-0.000484075	-0.00484921
0	0.000639093	0.004843
0	-0.00262778	-0.0102257
0	-0.00199518	-0.00265829
0	0.000236269	0.00672886
0	-0.00294973	-0.0037678
0	-0.00162913	-0.00762323
0	-0.00374972	-0.00619669
0	-0.000677436	0.00548005
0	-0.000714471	-0.00452973
0	-0.00432947	-0.0115454
0	-0.00106989	0.00712541
0	-0.00215058	-0.00691018
0	0.000127382	-0.0060793
0	-0.00457895	-0.0135838
0	-0.00453016	-0.00613116
0	-0.00391026	-0.013762
0	-0.0016652	-0.00573112
0	-0.00084075	-0.00375041
0	0.000749726	0.0147341
0	-0.000884751	0.00288377
0	-0.00201752	-0.00760601
0	-0.000417582	0.00403175
0	0.000745488	0.0129485
0	0.000900742	-0.00799818
0	-0.00234362	0.00702342
0	0.00146081	0.0042448
0	-8.11936e-05	0.00590082
0	0.00145344	0.00847987
0	-0.00177291	-0.000899248
0	-0.00146596	-0.00366892
0	-0.00382879	-0.00449826
0	-0.000504802	0.00104578
0	-0.000678023	-0.000910727
0	0.00101919	0.00935528
0	0.00129827	0.00145357
0	-0.00313889	-0.0100215
0	-0.00626557	-0.013168
0	-0.00410911	-0.0148105
0	2.4258e-05	0.00789604
0	0.00311516	0.0149745
0	0.00301312	0.0111721
0	-0.000752216	0.00723326
0	0.00135092	0.0104529
0	0.000413567	0.0113196
0	0.00126386	0.00612637
0	0.00274513	0.0182179
0	-0.000517014	0.000303396
0	-0.00153137	0.00711834
0	-0.00415837	-0.0197931
0	-0.000944676	0.00713945
0	0.000966828	0.0100007
0	-0.000934203	0.00386532
0	-0.000653214	0.00414856
0	-0.0048518	-0.00620773
0	0.000849221	0.00569998
0	0.0025929	0.00239715
0	0.000930112	0.00581217
0	-0.00317928	-0.00968477
0	-0.00160219	-0.00537878
0	-0.00532691	-0.00958185
0	-0.00293772	0.00434974
0	0.00105258	0.0192403
0	0.00043417	0.0129197
0	-0.00199578	-0.0058061
0	-0.00296016	-0.00241587
0	-0.00223383	0.00567123
0	-0.00141122	-0.000534713
0	-0.00190089	0.00294315
0	0.000481708	0.00826137
0	0.00454031	0.00786338
0	-0.00100596	0.0012069
0	-0.00332193	-0.00558384
0	0.00284783	0.0080183
0	-0.00113621	-0.00172046
0	-0.00256545	-0.0056998
0	-0.00186941	-0.00426666
0	-0.00349466	-0.0013134
0	4.30068e-05	-0.00475319
0	-9.56048e-05	-0.00919365
0	-0.00188306	0.00308423
0	-0.00594811	-0.0182621
0	-0.0046716	-0.010529
0	-0.00539674	-0.0100039
0	-0.00442342	-0.0106183
0	-0.00461049	-0.0102775
0	0.00182207	0.0170048
0	-0.00310539	-0.0120119
0	-0.00134151	0.00595295
0	0.00269854	0.0121972
0	0.00181736	0.00954057
0	0.00374995	0.0160731
0	0.00508692	0.0228931
0	0.00011373	0.0148596
0	0.00253858	0.0139951
0	-0.00219804	0.00310587
0	0.000637417	0.0135968
0	0.00436428	0.0151157
0	0.00565238	0.0262358
0	0.00579083	0.0296104
0	0.00419096	0.0201095
0	0.00770228	0.0262832
0	-0.0016533	0.00118857
0	0.00285371	0.0143251
0	-7.08783e-05	0.00960586
0	0.000101331	4.718e-05
0	-0.00259559	-0.00304253
0	0.000425593	0.00619784
0	-0.000545307	0.010253
0	-0.00351396	0.000841004
0	-0.0057603	-0.0114714
0	-0.00244909	0.00153831
0	-0.00309242	-0.0150071
0	-0.00406326	-0.00855561
0	-0.000150879	0.00157713
0	-0.00311792	-0.00626132
0	-0.000783559	-0.00488816
0	-0.0022661	-0.0045691
0	-0.00134721	0.00302121
0	-0.00289308	-0.00699125
0	-0.00132828	0.00035766
0	-0.00105413	-0.0036245
0	-0.00212063	-0.00724951
0	-0.00127482	0.00479689
0	-0.00341134	-0.00798267
0	0.000135612	0.000105091
0	0.00212341	0.00609862
0	-0.00290747	-0.000376154
0	0.000934275	0.00291254
0	-0.00339499	-0.00707941
0	-0.00229138	-0.000815989
0	-0.000802783	-0.00562834
0	-0.00372865	-0.0168094
0	-0.00566234	-0.0146665
0	-0.00376132	-0.0039357
0	-0.00685736	-0.0192424
0	-0.00604107	-0.0203427
0	-0.00478284	-0.0177734
0	-0.00538895	-0.0113488
0	0.000348603	0.00843638
0	-0.00151784	-0.00419107
0	0.0016634	0.00579342
0	-0.00419152	-0.0089445
0	-0.00366169	-0.0111319
0	-0.00282831	6.88855e-05
0	0.00487141	0.0271279
0	0.00150671	0.0100151
0	0.00637682	0.0232553
0	-0.000598249	-0.00531819
0	-0.00156316	0.00410691
0	-0.00228296	0.00152674
0	-0.000578722	0.00341135
0	0.000990457	0.00886862
0	0.00348374	0.010707
0	-0.00107509	0.0067565
0	-0.000245783	0.00459231
0	-0.00122124	0.00350615
0	0.000835589	0.0026365
0	0.000708701	0.00355786
0	-0.00246395	0.00179086
0	0.00138611	0.0164324
0	0.00174716	0.0161203
0	0.000791129	0.0107747
0	-0.00454956	-0.011111
0	-0.00139327	-0.000976837
0	0.00193395	-0.00181473
0	-0.000807679	0.0051404
0	0.00381551	-0.00364999
0	-0.00506807	-0.0101468
0	-0.00358329	-0.017729
0	-0.00441894	-0.0138168
0	-0.00417498	-0.00763907
0	-0.00256123	-0.00388105
0	-0.000205932	0.000932384
0	-0.00177228	-0.00119301
0	-0.00289631	-0.00281623
0	0.00224696	0.0167791
0	-0.00102118	0.00105513
0	-0.00507819	-0.00873868
0	0.000966067	0.00136969
0	-0.000895619	0.000501763
0	0.000350874	0.00856612
0	-0.000503038	0.00586862
0	0.00221102	0.0136418
0	-0.00238793	-0.00468476
0	-0.00308926	-0.000102915
0	-0.00173881	-0.00561733
0	-0.00325052	-0.00522962
0	-0.000434182	0.000462921
0	-0.000546259	0.00499244
0	0.000240435	0.0110797
0	0.00106845	0.00712786
0	-0.00300547	-0.00102625
0	-0.00326191	-0.00788663
0	-0.0074479	-0.0210573
0	-0.00202858	-0.00924792
0	-0.00560559	-0.0165348
0	-0.00358282	-0.0080772
0	-0.00513657	-0.0185331
0	0.0176212	0.0157658
0	0.011055	0.0143951
0	0.0119528	0.0403898
0	-0.00279265	-0.00621536
0	-0.00182766	-0.00535479
0	-0.00116112	0.00791083
0	0.00977399	0.0300423
0	0.00381199	0.0105629
0	0.000205872	0.00235372
0	0.00511461	0.0214163
0	0.00383508	0.00953419
0	0.00732722	0.026269
0	0.00511531	0.0229614
0	0.00361741	0.0131109
0	0.00267521	0.014826
0	0.00290028	0.0166145
0	0.00427675	0.0111571
0	0.00220321	0.00810977
0	-0.000304634	0.0063569
0	0.00174781	0.0201568
0	-0.000870383	0.00882299
0	-0.00103768	0.00875386
0	0.00189632	0.0104302
0	-0.00165752	-0.000947219
0	0.000727279	-0.00354208
0	-0.00259681	-0.00315485
0	-0.00354248	-0.00276497
0	-0.00149081	0.00570161
0	-0.00482381	-0.00981427
0	-0.00064211	0.00232856
0	-0.00246192	-0.00129546
0	-0.00156952	0.00298231
0	-0.00221466	-0.00300052
0	-0.00216658	-0.000265387
0	-0.00492981	-0.0108257
0	-0.00336197	-0.00205169
0	-0.00231607	-0.00215943
0	-0.00414411	-0.00416351
0	-0.00201255	-0.00280675
0	-0.00449406	-0.012228
0	-0.00211187	0.00175716
0	-0.00186146	-0.00103367
0	-0.00297734	0.00464916
0	0.000296297	0.0150042
0	-0.00108809	0.00575466
0	-0.00114925	0.0101329
0	0.000824681	0.00965142
0	0.00330349	0.0221255
0	-0.000894713	0.00639872
0	0.00028378	0.00846771
0	0.00422958	0.0274606
0	0.003322	0.0166867
0	-0.00206897	-7.7363e-05
0	-0.0019843	-0.000872827
0	-0.000110634	-0.00163497
0	-0.00294821	-0.00205081
0	-0.0046617	-0.00519239
0	0.00116724	0.00780643
0	-0.00547195	-0.0161541
0	-0.0023418	-0.00303012
0	-0.00511925	-0.00992822
0	-0.000173543	-0.00825807
0	0.00194988	0.0050045
0	-0.000403118	0.00579787
0	-0.00320987	-0.00611655
0	-0.00354212	-0.00223911
0	0.000862212	0.0118281
0	-0.000385937	0.00742908
0	0.00139027	0.0217508
0	0.00518395	0.0240304
0	0.00711899	0.0328836
0	-0.000747004	-0.00339452
0	-0.00603149	-0.0182213
0	-0.00291855	0.00238187
0	0.00378556	0.0199813
0	0.00395092	0.0130308
0	0.000383893	0.0033742
0	0.0018483	0.00883882
0	-0.00144024	-0.00824211
0	0.0015887	0.0104857
0	3.39772e-05	0.0104818
0	-0.000669775	0.00278743
0	-0.00245086	-0.000335475
0	-0.00343074	-0.00057501
0	0.000425996	0.0113792
0	-0.00119506	0.00429466
0	-0.00467831	-0.00846056
0	-0.00362732	-0.00586219
0	-0.00303399	-0.00527798
0	-0.00282464	-0.00428643
0	-0.00128144	-0.00359367
0	-0.000943585	0.00685958
0	-0.00410529	-0.00785374
0	-0.00275593	-0.00604733
0	-0.00028076	0.00835786
0	-0.00282557	-0.00948525
0	0.00110883	-0.000384964
0	0.00113173	-0.000280484
0	-0.000595587	-0.00141229
0	-0.00265057	-0.00269387
0	-0.00183719	0.00188777
0	-0.00585538	-0.0130045
0	-0.0042822	-0.0120421
0	-0.00476442	-0.012897
0	-0.00577389	-0.0126498
0	-0.00339266	-0.00242588
0	-0.00193163	-0.00458229
0	-0.00450035	-0.0101432
0	-0.00568554	-0.0192615
0	-0.00469372	-0.0148117
0	-0.00598078	-0.0169614
3	0.0662482	-0.0326252
4	0.050506	-0.0127667
1	0.0403073	0.0769482
1	0.0285307	0.0388465
0	0.00378658	0.0178329
0	8.30044e-07	0.00348275
0	0.00273031	0.0136004
0	0.00326794	0.0207881
0	0.00310165	0.00540886
0	-0.00155687	-0.00171015
0	-0.000773746	0.0025705
0	-0.00137405	-0.00488333
0	0.00304854	0.0174476
0	0.0110607	0.0116467
0	0.00818639	0.0357767
1	0.0194002	0.035427
0	0.00600395	0.0264192
0	0.00787674	0.0332293
0	0.0057328	0.0285473
1	0.0127334	0.0437311
0	0.00593374	0.0305814
1	0.0130987	0.0411431
0	0.00767253	0.0367324
0	0.00598305	0.0293044
0	0.00781333	0.0342859
0	0.00493871	0.0335948
0	0.00536103	0.0210389
0	0.00219306	0.01376
0	0.00280695	0.0206708
0	0.00237814	0.0161775
0	0.000215501	0.00808459
0	0.00180619	0.010889
0	0.00515366	0.026338
0	0.00437341	0.0163127
0	0.00790184	0.0145821
0	-0.000748102	0.000634584
0	0.000166146	0.00286964
0	-0.00344117	-0.000883253
0	0.000786671	0.00604614
0	-2.25743e-05	0.0125207
0	0.00208164	0.0120907
0	-0.00197162	0.000230756
0	-0.00349881	-0.0107299
0	0.00103426	0.0069594
0	-0.00431663	-0.00735936
0	0.000487307	0.000290199
0	-0.00428523	-0.0142163
0	-0.0025978	-0.00327791
0	-0.00206108	-0.00536437
0	-0.00393562	-0.00939254
0	-0.00250644	-0.00635709
0	0.000105121	0.0028515
0	-0.00318541	-0.0122719
0	-0.0055466	-0.016438
0	-0.00097065	-0.0036993
0	-0.00264097	-0.00913751
0	-0.00306075	-0.00281226
0	-0.00333676	-0.00604926
0	-0.00203362	-0.00678938
0	-0.00491338	-0.00782244
0	-0.00456907	-0.0128332
0	-0.00166741	-0.00491865
0	-0.00220997	-0.00360569
0	-0.00661506	-0.0169174
0	-0.00199584	-0.0123407
0	-0.00451185	-0.0160139
0	-0.00260211	-0.00600377
0	0.00349298	0.0146276
0	0.0041888	0.0190494
0	0.00561323	0.0172288
0	0.00318775	0.0164142
0	0.00376474	0.0157948
0	0.00309976	0.0172153
0	0.00315237	0.0197429
0	0.00129008	0.014683
0	0.000870353	-0.00669137
0	-0.000661937	-0.00285207
0	-0.00254851	0.000910158
0	-0.00294625	-0.00380237
0	-0.00743501	-0.016807
0	-0.00375812	-0.00597933
0	-0.00518274	-0.00759603
0	-0.00383989	-0.0054855
0	0.000311339	0.00289263
0	-0.00453539	-0.00669691
0	-0.0029162	-0.0147319
0	-0.00475453	-0.017427
0	-0.00284198	-0.00884497
0	0.00118365	0.00680912
0	0.00038249	-0.00750757
0	0.00105271	0.0119071
0	-0.000999735	-0.00286576
0	-0.00138809	0.00806187
0	-0.00297301	-0.000657733
0	0.00320156	0.0117185
0	0.00222647	0.0152457
0	0.00107611	0.0158896
0	0.000998487	0.00842447
0	0.00214254	0.0128398
0	-0.00399102	-0.0089705
0	-0.00574661	-0.0110806
0	-0.000370938	0.00871486
0	0.0041012	0.0249159
0	0.00440486	0.0260393
0	0.0038273	0.0182067
0	0.00351826	0.0180171
0	-0.00306209	-0.00567036
0	-0.00094735	-0.0059094
0	-0.00387094	-0.00556543
0	0.00179528	0.0154461
0	-4.3933e-06	0.00676083
0	-0.00129409	-0.00505327
0	-0.00493043	-0.0117143
0	-0.00470253	-0.0129448
0	-0.00358037	-0.00524731
0	-0.0013054	-0.00542821
0	-0.00357417	-0.000418611
0	-0.00300749	-0.00362488
0	-0.00332901	-0.00278299
0	0.00148147	0.0115121
0	-0.00215821	-0.00416
0	-0.00315625	-0.00597944
0	-0.00228122	0.00373594
0	-0.000266718	0.0116494
0	-0.00638634	-0.0142434
0	-0.00504689	-0.0115312
0	-0.00258502	-7.7573e-05
0	-0.00101772	0.00394027
0	-0.00332118	-0.00977123
0	-0.00134146	6.62552e-05
0	-0.00196549	0.000771652
0	-0.00293597	-0.00256815
0	-0.00655828	-0.0216547
0	-0.00175064	0.007808
0	-0.00671507	-0.0151921
0	-0.00682873	-0.0226999
0	-0.00698513	-0.0185993
0	-0.00722897	-0.0118278
0	-0.00610844	-0.0121745
0	-0.000504063	-0.00769952
0	-0.00162038	0.00630129
0	-0.00599657	-0.0136523
0	-0.00127669	0.00407379
0	-0.00374968	-0.00507872
0	-0.000332338	0.00290699
0	-0.00755819	-0.0225581
0	-0.00359922	-0.020001
0	-0.00636779	-0.0218609
0	0.0120455	0.00845833
4	0.0273973	-0.00393776
1	0.0249927	0.0580532
6	0.0356344	0.097019
1	0.0194454	0.0442792
0	0.00560086	0.0177891
0	0.00313949	0.0106046
0	0.00389864	0.017569
0	0.00413015	0.0181801
0	-0.000290348	0.00645666
0	0.00313841	0.0159782
0	0.00133344	0.0121874
0	0.00482241	0.00862181
0	-0.00073531	0.00149969
0	-0.00550751	-0.0142066
0	0.00928587	0.015263
3	0.0814466	-0.0607538
5	0.0802347	0.0712838
5	0.08318	0.0903709
5	0.0393739	0.0818832
0	0.00874161	0.0394242
1	0.0155371	0.0364247
0	0.000222117	0.00814883
0	0.00156313	0.014594
0	0.000798572	0.016762
0	0.00230409	0.0214126
0	-0.000625873	0.0124453
0	0.00528318	0.0202922
0	0.00403934	0.021255
0	0.00330486	0.0116071
0	-0.0004942	0.00753336
0	-0.000258402	-0.00189751
0	-0.00185033	0.00346076
0	-0.00488929	-0.00590633
0	0.00166101	0.0143876
0	-0.00229958	-0.00244277
0	-0.00189003	0.00464435
0	0.00230257	0.00646568
0	0.0047697	0.0131414
0	0.000587041	0.00458149
0	-0.00646291	-0.0203223
0	-0.00196254	-0.0126334
0	-0.00157687	0.00296737
0	-0.000432792	0.00769356
0	-0.00312452	-0.00032995
0	-0.00353237	-0.00431739
0	-0.0033087	-0.00500604
0	0.000240073	-0.0054819
0	-0.00503748	-0.0127497
0	-0.000160706	0.00361764
0	-0.0039539	-0.0182624
0	-0.00399452	-0.00924003
0	-0.00618765	-0.0169011
0	-0.00270295	-0.00953525
0	-0.00244253	-0.00363467
0	0.00278103	-0.00135498
0	-0.00357834	-0.0106148
0	-0.00673975	-0.0176577
0	-0.00158751	-0.00843245
0	0.000632874	-0.000890068
0	-0.000245528	-0.000507866
0	2.17635e-05	0.000965817
0	0.00289173	0.0110401
0	0.00602149	0.0214092
0	0.00312533	0.0189776
0	0.00307845	0.0132052
0	0.00218387	0.0182544
0	-0.000982356	0.00399532
0	0.00332817	0.0200015
0	0.00126434	0.0102544
0	0.0052628	0.0157133
0	0.00406168	0.0192667
0	0.00281849	0.00711718
0	-0.00347425	-0.00573658
0	-0.000181279	0.00847164
0	-0.00141376	0.00684932
0	-0.00215069	0.00423152
0	5.49352e-05	0.00584799
0	-0.00417368	-0.00681144
0	-0.0043665	-0.00750247
0	-0.00454022	-0.0148082
0	-0.00752291	-0.0209047
0	-0.00825288	-0.0220051
0	-0.00580597	-0.0175318
0	-0.00707759	-0.0177198
0	-0.00115492	-0.0086605
0	-0.000260167	0.00353549
0	-0.000700388	-0.00888518
0	-0.00331376	-0.0129839
0	-0.00178254	-0.00529288
0	-0.000603709	0.0036874
0	-0.000364414	0.00263802
0	-0.00263647	-0.000826461
0	0.00265932	0.01407
0	0.00384379	0.015996
0	0.000137739	0.00633265
0	-0.000528878	-0.00371436
0	0.0041778	0.0174295
0	0.00346204	0.0219543
0	0.00351297	0.0222863
0	0.00507183	0.023099
0	0.00854144	0.0232318
0	0.00396243	0.0197379
0	0.00163636	0.00727672
0	0.000600724	0.00598236
0	-0.00109311	0.00507258
0	0.00241936	0.0181852
0	0.00140706	0.0164769
0	0.00229893	0.0150289
0	0.00409473	0.0170141
0	0.00448282	0.0233233
0	0.00218223	0.0161261
0	0.000900781	-0.002972
0	-0.00170456	-0.00791276
0	8.96335e-05	0.00793649
0	0.00243446	0.0139091
0	0.00097938	-0.00442548
0	-0.00108553	-0.00340286
0	0.00169261	0.00814097
0	-0.00430592	-0.00673776
0	-0.00290817	0.00346626
0	-0.00302239	-0.00240451
0	-0.00144027	-0.00218841
0	0.00154084	0.00960858
0	0.000857527	0.00261848
0	-0.00376973	-0.00927218
0	-0.00383052	-0.0102432
0	-0.00051354	-0.00259419
0	-0.00220886	7.36586e-05
0	0.000158069	-0.00416313
0	-0.00223778	-0.00432506
0	-0.00107731	0.0040707
0	-0.00331969	-0.00383854
0	-0.00536992	-0.0138032
0	-0.00435687	-0.00464526
0	-0.00275985	-0.0092806
0	-0.00371424	-0.0115784
0	-0.00689464	-0.0145898
0	0.00177826	0.00411383
0	0.00215969	0.00550647
0	-0.00417573	-0.00703717
0	0.000140904	0.000183344
0	-0.00282135	0.000308247
0	-0.00530926	-0.0119681
0	0.00205691	0.0111735
0	0.0025164	-0.0029586
0	0.00389685	0.00929399
0	0.00384191	0.00551908
0	0.00709586	0.0149866
0	0.0157999	0.0296911
0	0.00153676	0.0134801
0	0.0106612	0.0385305
0	0.00230215	0.00541315
0	0.000688309	0.00445749
0	0.00271013	0.0156073
0	0.00206127	0.00224147
0	-0.0060067	-0.0218851
0	-0.00443298	-0.0103911
3	0.0870437	-0.0618559
0	0.0227179	0.0237028
1	0.0279559	0.0519727
0	0.0113376	0.0284238
0	0.00344292	0.0124428
0	0.00136291	0.0157552
0	0.00591624	0.0270829
0	-0.000148778	0.0119236
0	0.00368261	0.024491
0	0.00257382	0.0187096
0	0.000182313	0.0111752
0	0.00186101	0.0162166
0	0.00204099	0.0136722
0	0.000434826	0.00717136
0	-0.00173742	0.00296557
0	-0.000243016	0.00213127
0	-0.00440455	-0.00362097
0	-0.00222965	-0.000340665
0	-0.00735895	-0.0149043
0	-0.00145267	-0.00121177
0	-0.00296663	-0.00755041
0	-0.00607914	-0.0126894
0	-0.00322143	0.00186162
0	-0.00429474	-0.00583921
0	-0.00479197	-0.0116715
0	-0.00529927	-0.0169543
0	-0.00236887	-0.00547368
0	3.80813e-05	-0.00393802
0	-0.00296982	-0.0058288
0	-0.00292797	-0.003853
0	-0.00262046	-0.00434442
0	-0.00373499	-0.00781723
0	0.000618353	0.000323016
0	0.00163066	-0.00160845
0	0.00211657	0.00448413
0	0.00142412	0.00731412
0	-0.00598994	-0.00931899
0	-0.00494893	-0.00631412
0	-0.0041216	-0.0100833
0	-0.00289319	-0.00501099
0	0.00409924	0.00479342
0	0.00205445	0.00627145
0	0.0030198	0.00898195
0	0.00673864	0.0199071
1	0.022331	0.0588088
0	0.00395938	0.0071851
0	0.0134096	0.0520213
0	0.00765058	0.0290613
0	0.00659401	0.0353074
0	0.00485655	0.0198705
0	0.00212351	0.00636815
0	0.000772965	0.00535474
0	-0.00324041	-0.00874865
0	0.000665675	0.00713546
0	-0.00228131	-0.000227029
0	0.0026023	0.0130922
0	0.00470181	0.0206275
0	-0.00476648	-0.00813274
0	0.00306723	0.0103679
0	-0.00225432	0.002118
0	-0.00182698	-0.00139258
0	0.00278783	0.00823208
0	-0.00402922	-0.0101647
0	0.00337737	0.011653
0	0.000558986	0.00378635
0	-0.00327348	-0.00169968
0	0.00256	0.0181085
0	0.00362522	0.0198823
0	0.00729145	0.0321994
0	0.00333207	0.00933509
0	0.00841448	0.0322712
0	0.00913641	0.0201253
1	0.0098463	0.0354545
0	0.00202883	0.0141848
0	0.0041792	0.0245543
0	0.00297517	0.0112571
0	-0.00511332	-0.0137706
0	-0.00152806	0.0033384
0	0.00328111	0.0149857
0	-0.000826951	0.00545175
0	0.00253816	0.0092294
0	0.0023495	0.0164229
0	-0.000490458	0.00317189
0	-0.000809097	-0.00302893
0	-0.000268755	4.09538e-05
0	-0.00147729	-0.00369285
0	-0.000522317	0.00574435
0	-0.00225292	0.000113508
0	-0.00192805	-0.00381182
0	0.000884114	0.00999301
0	-0.00338588	0.00112664
0	-0.00497887	-0.0102575
0	0.00170598	0.000355615
0	0.00112495	0.00982479
0	0.00455311	0.0102108
0	0.00343721	0.0165038
0	0.00319383	0.0124658
0	-0.0030759	-0.00819586
0	-0.00218483	0.00673002
0	-0.00429529	-0.0099217
0	-0.00147279	0.000830573
0	-0.00459456	-0.00519313
0	-0.00461652	-0.0137606
0	-0.00610913	-0.0120146
0	-0.00278374	-0.00316833
0	-0.00324278	-0.00372438
0	-0.00519689	-0.00582055
0	-0.00533555	-0.0123305
0	-0.00410896	-0.00847111
0	-0.00165724	0.00132238
0	-0.00582002	-0.00810752
0	-0.00349167	-0.00886439
0	-0.00128033	0.00458904
0	0.00397715	0.0128712
0	0.0037495	0.0223789
0	0.00495132	0.0137768
0	0.000622812	0.00139277
0	-0.000778277	0.00431777
0	0.000639499	0.00485497
0	0.00022858	0.00187345
0	-0.00271193	-0.00315127
0	0.000529675	-0.00335318
0	5.09807e-05	-0.00749139
0	0.0104216	0.0216905
0	0.00394163	0.0177153
0	0.0109824	0.0287832
0	0.00154339	0.0118115
0	0.000218597	0.00714753
0	-0.00567733	-0.0111792
0	-0.00114781	0.000689714
0	-0.00389609	-0.00173733
0	0.00533808	0.0205624
0	0.000855928	0.0130682
0	0.00554755	0.0165208
0	0.00385079	0.0138943
0	0.00201452	0.0129375
0	-0.00245351	0.00242743
0	0.00352879	0.00902489
0	0.000312163	-0.0044159
0	-0.000781427	0.00682921
0	-0.00866367	-0.0200622
0	-0.00426704	-0.00853421
0	0.00288882	0.0138732
0	0.00323089	0.0174196
0	0.00156245	0.0049284
0	-0.0053312	-0.007506
0	-0.00382454	-0.0163819
0	-0.00434431	-0.0120833
0	-0.00480012	-0.0155542
0	-0.00607947	-0.0145057
0	-0.00340894	-0.0223821
0	-0.00373753	-0.0104706
0	-0.00396751	-0.0146021
0	-0.00655428	-0.0126569
0	-0.00329085	-0.000144126
0	-0.00449702	-0.0154269
0	-0.00453471	-0.00584482
0	-0.00194593	-0.00404512
0	0.00127919	0.00707028
0	0.000426776	0.000630456
0	-8.5095e-05	0.00358347
0	-0.00287461	0.000916194
0	0.00114765	0.00563888
0	-0.00161933	-0.000873405
0	-0.000683759	-0.00803173
0	0.000578425	-0.00396512
0	-0.00108573	-0.00547109
0	-0.000810365	-0.00308968
0	-0.0013627	0.00232234
0	-0.00233386	-0.00698857
[truncated: 13,485 more rows]

## Sheet: 1d
dc_alpha_prime	coordination_number
-2.07968	4
-2.06274	4
-1.50394	4.53208
-1.35753	4.53208
-1.17812	5
-1.13959	5
-1.06031	5
-1.0534	5
-1.04581	5
-1.04399	5
-1.03713	5
-1.02953	5
-1.02337	5
-1.01664	5
-1.0052	5
-0.986951	5
-0.979741	5
-0.977847	5
-0.977492	5
-0.970201	5
-0.966744	5
-0.95899	5
-0.937595	5
-0.920439	5
-0.90363	5
-0.892175	5
-0.751927	5.21438
-0.750024	5.18118
-0.713636	5.27901
-0.7125	5.23396
-0.711237	5.031
-0.698188	5.44419
-0.67664	5.13249
-0.671541	5.38932
-0.669253	5.00167
-0.651239	5.0511
-0.65105	5.21265
-0.636093	5.01298
-0.614841	5.15242
-0.614656	5.3057
-0.546553	5.03088
-0.472728	5.15413
-0.468113	5.33589
-0.455671	5.29167
-0.447424	5.26824
-0.35583	5.72566
-0.35447	5.50414
-0.344477	5.37438
-0.337509	5.71268
-0.333811	5.43343
-0.332839	5.53194
-0.329797	5.40334
-0.311367	5.65932
-0.2821	5.62688
-0.273774	5.8718
-0.257368	5.94669
-0.238992	5.61263
-0.19236	5.79114
-0.184772	5.65745
-0.181068	5.81373
-0.179152	5.83703
-0.179151	5.70908
-0.175974	5.63621
-0.175386	5.63034
-0.138483	5.79571
-0.118855	5.80693
-0.118162	5.97703
-0.11442	6.01907
-0.10828	6.00463
-0.103622	6.0078
-0.10255	5.70557
-0.100809	6.02729
-0.100373	6.02242
-0.0953337	5.99272
-0.0940447	5.884
-0.0936692	6.00547
-0.0932613	5.93498
-0.0852504	6
-0.0837641	6.08525
-0.0793441	6.00167
-0.0791623	5.95111
-0.0786083	5.95731
-0.0779431	5.91716
-0.0779374	5.89598
-0.0770191	5.84635
-0.0764483	6.03581
-0.072375	6.07814
-0.0722764	6.00001
-0.0702379	6
-0.0673613	6.01365
-0.0614427	6
-0.0576947	6
-0.0574643	5.79114
-0.0567758	5.99453
-0.0556172	6.00881
-0.0549509	6.05879
-0.0540785	6
-0.0532437	6
-0.0523954	6
-0.0520767	5.8718
-0.0513757	6
-0.0506494	6
-0.0488786	6
-0.0466215	6.20322
-0.0455849	6
-0.0444428	6.01298
-0.0428969	5.99803
-0.0425326	6.20857
-0.0414816	6
-0.0403131	6
-0.0402435	6.00036
-0.0382713	6
-0.0380998	6
-0.037622	6
-0.0371362	6
-0.0362013	6
-0.0347856	6
-0.034245	6
-0.0338937	6
-0.0336769	6
-0.0334961	6.03524
-0.0334831	6
-0.0323213	6
-0.030335	6
-0.0293387	6
-0.0288412	6
-0.0285349	6
-0.0283787	6
-0.0278189	5.99831
-0.0275881	6
-0.027191	6
-0.0265375	6
-0.0263157	6
-0.0258029	6
-0.0254285	6
-0.0250479	6
-0.0247831	6
-0.0245627	6
-0.0242686	6
-0.0239561	6
-0.0235625	6
-0.0232408	6
-0.0229767	6
-0.0227146	6
-0.0225314	6
-0.0222196	6
-0.0220916	6
-0.0217852	6
-0.02164	6
-0.0212541	6
-0.0211324	6
-0.0209933	6
-0.0207593	6
-0.0206352	6
-0.0203315	6
-0.0200931	6
-0.0198517	6
-0.0196201	6
-0.0195037	6
-0.0188921	6
-0.0187409	6
-0.0185407	6
-0.0183106	6
-0.0180831	6
-0.017951	6
-0.017669	6
-0.017255	6
-0.017166	6
-0.0168647	6
-0.016686	6
-0.0164354	6
-0.0163382	6
-0.0160551	6
-0.0156875	6
-0.0156262	6
-0.0153124	6
-0.0150557	6
-0.0148934	6
-0.0146716	6
-0.0145866	6
-0.0144337	6
-0.0142152	6
-0.0140462	6
-0.0138305	6
-0.0136493	6
-0.0134893	6
-0.0133464	6
-0.0132259	6
-0.0129861	6
-0.0127875	6
-0.0126381	6
-0.0124568	6
-0.0123854	6
-0.0120391	6
-0.0119717	6
-0.0118238	6
-0.0117349	6
-0.011502	6
-0.0114312	6
-0.0112306	6
-0.0110874	6
-0.0108176	6
-0.0106776	6
-0.0105895	6
-0.0103269	6
-0.0102006	6
-0.0100571	6
-0.00993642	6
-0.00979949	6
-0.00967423	6
-0.00946987	6
-0.00941996	6
-0.00922265	6
-0.00909486	6
-0.00890106	6
-0.00878669	6
-0.00859789	6
-0.00852504	6
-0.00842579	6
-0.00828672	6
-0.00816465	6
-0.00799405	6
-0.0077931	6
-0.00763942	6
-0.00761821	6
-0.00734553	6
-0.00728344	6
-0.00702643	6
-0.00687922	6
-0.0065898	6
-0.00645086	6
-0.00628153	6
-0.006215	6
-0.00607913	6
-0.00591218	6
-0.00579596	6
-0.00561697	6
-0.00557498	6
-0.00541597	6
-0.00518577	6
-0.00515884	6
-0.00494789	6
-0.00471532	6
-0.00463412	6
-0.00449224	6
-0.00438375	6
-0.00422553	6
-0.00407121	6
-0.00393032	6
-0.0038175	6
-0.0036213	6
-0.00346682	6
-0.00344096	6
-0.00333398	6
-0.0032073	6
-0.00298023	6
-0.00282979	6
-0.00282464	5.94669
-0.00269284	6
-0.00259007	6
-0.00247896	6
-0.00244058	5.99272
-0.00231774	6
-0.00221216	6
-0.00199145	6
-0.00183451	6
-0.00174816	6
-0.00160471	6
-0.00151676	6
-0.0014706	6.1257
-0.00138202	6
-0.00119294	6
-0.00116677	6
-0.00103383	6
-0.000861293	6
-0.000730356	6
-0.000595056	6
-0.00044928	6
-0.000368309	6
-0.000170428	6
-6.29556e-05	6
2.91134e-05	6
0.000235498	6
0.000370284	6
0.000451739	6
0.000554597	6
0.000720839	6
0.000918296	6
0.00101446	6
0.00116289	6
0.00118173	6
0.00134464	6
0.00155762	6
0.00179447	6
0.00188728	6
0.00206536	6
0.00224446	6
0.00232487	6
0.00249035	6
0.00264705	6
0.00276201	6
0.00296289	6
0.0029944	6
0.00315469	6
0.00335649	6
0.00340327	6
0.00353148	6
0.00364291	6
0.00385773	6
0.00391865	6
0.004071	6
0.0042264	6
0.00445241	6
0.00455639	6
0.00466456	6
0.00483289	6
0.00492993	6
0.00508294	6
0.00510116	6
0.00535559	6
0.00541214	6
0.00556044	6
0.00565657	6
0.00569601	6
0.00580036	6
0.00596523	6
0.00614012	6
0.00623488	6
0.00638155	6
0.00656406	6
0.00672793	6
0.00675324	6
0.00684077	6
0.00704692	6
0.00714108	6
0.00728964	6
0.00758832	6
0.00768562	6
0.00776618	5.99376
0.00795084	6
0.00803878	6
0.00820552	6
0.00827959	6
0.0084186	6
0.00853931	6
0.0086846	6
0.00884591	6
0.00898454	6
0.00907863	6
0.00920623	6
0.00938352	6
0.009532	6
0.00964656	6
0.00976798	6
0.0098779	6
0.0100301	6
0.0101496	6
0.0102469	6
0.0104455	6
0.0105991	6
0.0107149	6
0.0108646	6
0.0111201	6
0.0111361	6
0.0114404	6
0.0115217	6
0.0115601	6
0.011771	6
0.0119472	6
0.012031	6
0.0122025	6
0.0123339	6
0.0123868	6
0.0125908	6
0.0126908	6
0.0129492	6
0.0131156	6
0.0132122	6
0.0132568	6
0.0134012	6
0.013579	6
0.0137515	6
0.01394	6
0.0139731	6
0.014182	6
0.0144202	6
0.0144961	6
0.0146603	6
0.0148088	6
0.0149172	6
0.0151328	6
0.0151721	6
0.0154169	6
0.0155198	6
0.0157392	6
0.0159627	6
0.0159801	6
0.0161732	6
0.0162735	6
0.0163569	6
0.0165133	6
0.016559	6
0.0167886	6
0.0169816	6
0.0170832	6
0.0173686	6
0.0174022	6
0.0176036	6
0.0177225	6
0.0178254	6
0.018008	6
0.0182918	6
0.0184529	6
0.0185951	6
0.0186895	6
0.0189197	6
0.01901	6
0.0190654	6
0.0192645	6
0.019355	6
0.0194966	6
0.0196488	6
0.0196799	6
0.0199326	6
0.0200309	6
0.0201487	6
0.0203685	6
0.0205068	6
0.0206254	6
0.0206948	6
0.0206977	5.99376
0.0208144	6
0.0209566	6
0.0210894	6
0.0211948	6
0.0213279	6
0.0214684	6
0.0217043	6
0.0218392	6
0.0219661	6
0.0221622	6
0.0221883	6
0.022344	6
0.0225176	6
0.0226256	6
0.0226711	6
0.0229174	6
0.0230374	6
0.0231004	6
0.0232502	6
0.0234124	6
0.0235511	6
0.0237019	6
0.0238528	6
0.024061	6
0.0241246	6
0.0242437	6
0.0244942	6
0.0245639	6
0.024713	6
0.0249345	6
0.0251579	6
0.0252833	6
0.0255256	6
0.0256279	6
0.0257132	6
0.0258388	6
0.0259896	6
0.0262114	6
0.0263639	6
0.0264061	6
0.0266809	6
0.0267735	6
0.0269105	6
0.0271028	6
0.0272473	6
0.0275485	6
0.0276941	6
0.0278588	6
0.0281166	6
0.0281841	6
0.0284005	6
0.0284803	6
0.0287651	6
0.0289255	6
0.0291861	6
0.0293183	6
0.0293907	6
0.0296253	6
0.0298504	6
0.0302108	6
0.0305128	6
0.0310838	6
0.0312763	6
0.0315815	6
0.0321631	6
0.0325453	6
0.032925	6
0.0334326	6
0.0337489	6

## Sheet: 1e
dc_beta_prime	x	y
-0.0186641	182.559	11.7401
-0.0769193	183.143	10.7518
-0.0662713	183.69	11.7432
-0.0899172	184.226	10.7874
0.00739299	184.755	11.7392
0.0147516	185.868	11.7833
0.00974322	186.427	10.7894
0.0157184	186.957	11.725
-0.0446561	191.976	10.7869
-0.0641666	193.045	10.7948
0.0471581	194.173	10.8022
-0.0319214	195.324	10.7129
-0.000608113	202.021	10.7215
-0.0404198	203.148	10.6738
-0.0265425	205.33	10.6202
-0.060029	81.0037	10.658
0.0430192	82.1413	10.6874
-0.0224245	164.35	10.6375
-0.0608835	166.001	11.6499
-0.0868833	167.062	11.6486
-0.130254	168.751	10.6737
-0.0708107	172.101	10.7226
-0.109355	172.603	11.6873
-0.0780521	173.166	10.6774
-0.0454129	173.672	11.7008
-0.0803622	174.24	10.7514
-0.0301234	175.322	10.719
0.0150918	175.949	11.7178
0.0650697	176.435	10.7486
0.0313108	179.831	12.7497
0.0467385	180.913	12.7378
0.0823583	181.494	11.7768
-0.0102581	182.063	12.7665
-0.0501813	183.133	12.7036
-0.0308113	183.731	13.6934
-0.0389959	184.808	13.6992
0.00753878	191.423	11.7158
-0.015506	193.096	12.6944
0.0388955	193.645	11.7484
0.142725	194.22	12.6904
0.0903836	194.853	11.6914
0.0204891	195.933	11.7212
-0.00749473	197	11.7392
-0.0244858	197.566	12.6595
-0.0460346	198.714	12.6644
-0.130098	201.462	11.6653
-0.114628	202.586	11.6263
-0.0511105	205.898	11.5399
0.0186893	207.062	11.525
-0.0388179	207.633	12.5433
0.0326418	208.107	11.5584
-0.056207	208.706	12.4973
0.104321	209.274	11.4758
0.00903108	210.415	11.4747
0.0649546	210.945	12.4021
-0.0356744	212.65	11.3384
-0.0572551	213.728	11.2632
-0.0459633	214.875	11.2941
-0.115812	218.206	11.1968
-0.0589303	14.5615	11.4887
-0.00634495	17.9716	11.4805
-0.00813311	24.768	11.4014
0.127	31.5249	11.3541
0.0718628	32.7381	11.384
0.0317811	34.9975	11.2884
-0.0613997	36.1035	11.2601
0.0513659	40.6098	11.2581
0.0610776	41.7626	11.2014
-0.0305735	44.0316	11.2295
0.0225831	52.9832	11.3276
-0.0229185	57.4919	11.4185
-0.0151427	65.3138	11.8071
0.015094	66.4271	11.8495
-0.0128475	67.5673	11.854
-0.0468773	68.1426	10.963
-0.0149365	70.9113	12.0618
0.0207537	71.9769	12.1532
0.117994	72.6508	11.2219
0.0413337	75.3879	12.2999
0.041223	76.4972	12.3299
-0.0813709	77.0835	11.4315
-0.0187087	79.8173	12.5569
0.046034	80.4576	11.5941
-0.00379514	80.9067	12.6268
0.0553657	82.017	12.6569
-0.015437	87.1833	11.9506
-0.0254418	87.6564	13.0196
-0.0252083	88.7753	13.035
0.0331665	89.8889	13.0889
-0.0139847	90.9507	13.1445
0.0284324	91.5576	12.2323
-0.0279225	92.7139	12.2334
-0.0987785	93.789	12.2703
0.0481964	96.6013	11.4958
-0.056279	98.8122	11.4582
-0.0290112	102.146	11.5711
0.0466416	103.227	11.6424
-0.0244164	103.867	10.6483
-0.0617214	106.104	10.7415
-0.0454332	106.634	11.6681
-0.0787749	107.717	11.6998
-0.0294978	108.303	10.7829
-0.0225153	108.866	11.7024
-0.0160266	109.997	11.7769
-0.0328719	111.066	11.7784
0.00155197	111.649	10.7924
-0.0150881	112.215	11.8208
0.019842	116.125	10.9399
-0.157928	116.664	11.8671
-0.0555985	124.428	11.9536
-0.0789105	124.971	10.9892
-0.0485314	125.489	11.9411
-0.0297075	126.041	10.953
-0.0475291	129.978	12.0091
-0.0311188	130.559	11.0919
-0.0380216	131.06	12.0431
-0.14442	131.662	11.0978
0.0193135	132.195	12.0494
-0.163275	132.733	11.0914
0.0246958	133.257	12.0877
-0.131285	140.518	11.1836
-0.0691521	141.598	11.2206
-0.0425623	145.535	12.3216
-0.0219389	146.063	11.3474
0.0482808	146.588	12.3176
-0.0283115	147.766	12.3562
-0.0994872	148.298	11.398
-0.124456	148.853	12.3465
0.00888409	149.394	11.4242
-0.0152947	152.725	11.4221
0.0233987	153.887	11.4359
-0.138697	154.97	11.4524
0.0255403	157.211	11.5113
-0.0687239	157.74	12.5245
-0.000726046	158.271	11.5335
-0.136712	158.784	12.5567
0.0250495	159.332	11.6021
-0.0700016	159.859	12.555
0.0359778	161.601	13.4965
-0.0394903	162.703	13.4837
-0.0389915	163.236	12.5561
-0.035237	163.778	13.5283
-0.0335111	164.861	13.5642
-0.0624919	166.024	13.5755
-9.81562e-05	167.651	12.6131
0.00804406	168.765	12.6361
0.0211706	169.305	13.6642
0.0213923	169.841	12.622
-0.0918634	173.145	12.6507
-0.0700116	178.13	13.7242
-0.032025	187.127	15.6356
-0.0580144	187.581	14.6667
-0.130546	188.204	15.6231
-0.00286485	189.788	14.6493
0.0241187	190.395	15.6578
0.00486222	190.336	13.7294
0.0254696	191.475	13.7515
-0.0552834	192.057	14.6588
-0.00693946	192.613	13.6518
0.0523326	193.711	13.7184
-0.0272057	194.297	14.63
-0.0123263	194.828	13.6876
-0.0392613	197.067	13.6925
-0.0451599	197.609	14.6289
-0.0771938	199.787	12.6659
-0.00884106	203.186	14.5181
0.0864351	208.766	14.4155
0.00544118	209.938	14.3327
-0.0300818	210.416	13.361
0.0422406	211.591	13.3167
0.0399578	212.139	12.3225
-0.000794357	212.655	13.2937
0.0103942	213.224	12.2535
-0.0121125	214.348	12.2322
-0.0212696	215.434	12.238
-0.00272989	216.066	13.1855
-0.168856	217.693	12.1926
-0.0343814	14.0069	12.4065
-0.00491377	15.6829	13.3992
-0.0147243	17.4049	12.3947
-0.0751983	17.938	13.3845
-0.0787072	19.0603	13.3677
0.001598	21.33	13.336
0.00174056	21.8679	12.3965
0.030941	22.4633	13.3321
0.0502433	23.0458	12.415
-0.0433712	23.6078	13.3305
-0.0164676	24.7252	13.3144
0.0293306	25.3012	12.3317
0.00099857	30.976	12.2791
0.0343181	32.6731	13.3075
0.0635808	33.8471	13.2806
0.0234226	34.3738	12.309
0.0841259	34.9631	13.2308
-0.0152124	35.485	12.2317
0.0544087	36.0575	13.1979
0.0602273	38.8903	12.23
0.0718821	41.1158	12.2046
0.0308468	43.4061	12.2301
0.0969311	45.1069	13.1724
0.00934006	46.2651	13.2271
0.0442442	47.3366	13.1873
0.0375979	50.6928	13.2709
0.0805395	51.8199	13.2045
-0.000343637	52.9077	13.2289
-0.0589566	53.4958	12.3002
-0.0374724	54.0067	13.2446
-0.0133383	55.1127	13.3349
0.0510782	56.2898	13.373
-0.0701222	57.423	13.3813
-0.0323168	58.0015	12.4097
-0.0291177	59.6211	13.4263
0.0161403	60.7903	13.4231
-0.00515707	64.1215	13.636
-0.0448519	65.8889	12.7772
-0.127725	66.4043	13.7724
-0.0120422	71.4496	13.0788
-0.0675232	73.6717	13.2149
0.0221988	74.7488	13.2942
0.0948737	75.8893	13.335
0.0734333	76.9784	13.3902
-0.0268262	80.3304	13.5311
-0.0110277	81.4866	13.6087
0.0627703	86.4957	14.8491
-0.0366852	87.0662	13.9365
0.000808153	88.213	13.9513
0.0325391	89.3121	14.0827
-0.0557512	89.8102	15.0354
-0.00747945	90.4118	14.1387
-0.0656967	95.3905	13.3156
0.0193949	96.555	13.3934
0.0423989	99.3954	12.4789
-0.0324096	102.676	12.5948
-0.0022584	106.575	13.5659
0.0145708	108.807	13.655
0.00931424	109.874	13.7036
-0.0421619	110.528	12.7662
-0.00629843	111.021	13.7195
-0.0565257	112.722	12.7457
-0.0282185	116.627	13.7496
-0.164004	117.182	12.7718
-0.0521796	117.687	13.7729
-0.104019	119.385	12.8989
-0.053101	119.918	13.8347
-0.0801517	125.499	13.8925
0.0624384	126.583	13.9322
0.00286947	128.252	12.9557
-0.0173774	129.927	13.9912
-0.0270237	130.995	14.0218
0.104731	132.687	13.1172
0.0655245	133.842	13.0639
-0.0905228	134.908	13.111
0.0353797	137.694	14.0871
0.0659424	138.782	14.0996
0.0718817	139.967	14.1272
0.0152136	140.514	13.1474
-0.0607273	141.079	14.1676
0.00461632	141.577	13.1927
-0.0862667	142.144	14.1822
0.0473801	143.228	14.1647
0.0546732	143.856	13.1986
0.0473069	144.395	14.2325
-0.00675104	147.724	14.3109
0.00311447	148.311	13.2769
-0.0840581	149.419	13.3063
-0.0770277	150.478	13.3508
-0.0579021	151.606	13.3626
-0.0108829	152.679	13.3714
-0.0250796	154.404	14.3768
0.00170263	155.003	13.3922
-0.0870248	155.481	14.3776
-0.0622475	156.068	13.3946
-0.0673867	156.566	14.4016
-0.101717	158.254	13.5057
-0.0487943	158.784	14.5157
0.00676696	161.033	14.5152
-0.0248955	161.588	15.4725
-0.0378027	162.703	15.5011
-0.0873033	163.803	15.5208
-0.0306833	164.918	15.4744
-0.0749387	168.226	15.603
-0.0372546	168.77	14.6025
-0.06322	169.858	14.6178
0.0444056	170.401	15.6381
0.0462012	170.935	14.5935
0.0172923	171.538	15.6217
-0.0913821	173.726	15.5912
-0.0576107	174.798	15.5343
-0.0258107	176.488	14.6746
-0.109954	177.021	15.5954
-0.131502	177.566	14.643
-0.0649648	178.642	14.6485
-0.0821562	183.162	16.6347
-0.153093	187.094	17.5653
-0.11081	187.625	16.5805
-0.0261268	190.386	17.5507
-0.0737941	193.206	16.5908
-0.0444929	193.727	15.6047
-0.0652958	194.269	16.5672
0.0456331	199.866	14.6224
0.0770769	200.415	15.5446
0.0782859	201.019	14.5549
0.09674	201.588	15.5084
-0.0744372	202.117	14.539
-0.0468347	204.365	16.4819
0.0216563	205.445	16.4689
0.09796	208.206	15.3724
0.148962	208.839	16.2856
0.115727	209.41	15.3169
-0.0722385	212.805	15.2051
-0.0142234	213.865	15.1704
-0.103145	216.089	15.1236
-0.096596	216.624	14.1707
-0.103211	217.19	15.0553
-0.0189457	217.711	14.0912
-0.0900922	7.25944	14.3401
0.060647	11.7096	14.3352
-0.00659525	14.5086	15.3209
0.032669	15.7009	15.3116
0.0230023	16.2038	14.34
-0.0138337	16.8299	15.3172
-0.0809196	17.9517	15.2844
-0.0403956	18.4903	14.2873
-0.0714851	19.021	15.28
-0.00152045	20.134	15.2978
0.0545629	21.3116	15.2961
0.0683055	23.5783	15.2788
0.0710126	24.1752	14.2628
0.0438696	25.8639	15.2187
0.0103754	26.4604	14.2286
-0.0293846	26.9492	15.194
0.0672311	28.1145	15.1967
0.0342735	33.1852	14.2463
0.152243	34.3164	14.2624
0.0300181	34.8601	15.2077
0.159012	35.4699	14.2236
0.0683541	36.0163	15.1775
0.0543239	37.187	15.1862
0.0633521	38.8879	14.1595
0.0792547	39.396	15.119
0.0179099	40.0344	14.1428
0.000313204	42.819	15.07
0.0354042	44.5331	14.2118
-0.0589143	46.1848	15.2017
-0.00744356	46.7313	14.1929
-0.0139295	49.0025	14.1843
0.0191557	51.216	14.2407
0.0583111	52.2943	14.2271
0.00882971	55.6725	14.2589
-0.0180815	56.8402	14.2923
-0.116168	57.9481	14.3096
-0.0525842	61.8181	15.4578
-0.053075	62.945	15.4639
-0.085778	63.5508	14.5337
-0.0684308	64.0958	15.5054
0.0106633	64.6629	14.5889
-0.024412	65.8225	14.691
-0.065208	66.9062	14.7219
0.104281	68.555	15.8078
-0.00414258	70.7482	15.9748
-0.0348352	71.3366	15.0231
0.0387609	73.6064	15.1547
-0.0433778	74.0345	16.1493
0.0845244	75.1452	16.2401
0.0706726	76.311	16.2695
-0.000325685	78.56	16.4046
-0.00326428	81.4201	15.5403
-0.0281813	82.4887	15.5638
-0.0547835	85.2924	16.7223
0.0297787	85.8716	15.8099
-0.0448836	88.1602	15.9424
-0.0646213	90.3701	16.045
-0.106036	91.4502	16.1309
-0.0488635	94.843	14.2353
-0.0044172	95.3466	15.2719
0.0750824	96.4494	15.3222
0.0151792	97.0665	14.3404
0.0588273	97.5626	15.3257
-0.0474593	98.219	14.4546
-0.0123241	99.2988	14.4533
-0.016905	100.897	15.4411
0.0862162	104.308	15.537
0.059173	105.385	15.5462
0.00803856	106.039	14.5661
-0.0116653	107.115	14.6272
0.00380443	108.183	14.61
-0.022595	111.026	15.6777
0.0272997	116.007	14.7321
-0.0241421	116.575	15.7406
0.0648234	119.371	14.7529
-0.098907	122.677	14.8662
-0.100265	123.21	15.805
0.0605617	123.79	14.8973
0.0468512	124.348	15.8564
0.0375595	124.975	14.8321
-0.0164688	126.046	14.8908
-0.022565	126.53	15.9343
0.0382278	127.148	14.9736
-0.00757342	127.698	15.8987
-0.110223	128.27	14.94
-0.0555041	129.332	14.926
-0.100553	129.89	15.9435
-0.15167	130.976	15.9444
0.0134677	135.963	15.0089
-0.00137746	136.542	16.0426
-0.0950605	144.903	15.2273
-0.0525837	145.435	16.1575
-0.0112733	146.548	16.186
-0.0885545	147.134	15.2841
0.0112365	148.75	16.2358
-0.0609244	153.801	15.2869
0.00292009	156.035	15.3158
0.0613912	156.588	16.3535
-0.0765935	158.257	15.4507
-0.0186034	159.954	16.46
0.000788103	160.495	17.3839
-0.0889845	161.626	17.3945
-0.138481	162.162	16.4399
-0.0789797	162.674	17.4418
-0.0536533	163.222	16.4437
0.00540738	164.394	16.421
-0.068088	165.502	16.4883
-0.082345	165.992	17.4604
-0.095904	168.805	16.5302
-0.156145	169.858	16.5763
-0.138685	170.421	17.511
-0.101975	170.959	16.58
-0.0971672	172.09	16.5324
0.0121209	175.368	16.5621
-0.00176697	179.268	17.5381
-0.0694158	179.817	16.62
0.0109829	180.357	17.6182
0.039135	180.895	16.5897
-0.0583308	182.633	17.5534
-0.0486708	183.207	18.5139
-0.115521	187.641	18.4983
-0.0113001	188.193	19.4852
0.0459609	190.446	19.4543
0.0569105	190.972	18.5306
-0.000483315	191.56	19.5476
-0.053511	194.309	18.5002
0.0579467	195.973	17.5236
-0.0119112	199.928	16.5363
0.0673685	200.456	17.4968
0.0883827	201.017	16.5341
-0.0207991	202.175	18.4729
-0.00361219	203.894	17.4456
-0.0648288	204.969	17.4285
-0.0788167	206.661	18.3241
-0.029888	207.17	17.3723
0.0692346	209.445	17.2751
0.00211109	211.103	16.2251
-0.00434553	212.279	16.1714
-0.125463	213.352	16.1628
-0.0964392	215.533	16.1204
-0.00781673	216.669	16.0506
-0.0520075	17.3647	16.2409
-0.0875852	18.449	16.2339
-0.0320243	19.5934	16.2135
0.0267636	21.8434	16.2335
0.0641959	28.6683	16.1432
0.0427214	29.8381	16.1365
0.0139042	31.5222	17.1687
-0.00920338	32.5985	17.1882
0.0262187	37.7328	16.127
-0.0407191	46.7225	16.1249
-0.0395674	48.3754	17.1073
-0.0326328	51.1515	16.1248
-0.0317736	53.9069	17.1813
-0.0521507	61.2303	16.3708
-0.0731414	61.7578	17.3095
-0.1118	62.3457	16.3784
0.0619941	65.0683	17.4973
0.118013	66.2093	17.652
0.000582575	66.812	16.6928
-0.00781825	67.257	17.7749
0.119809	67.8612	16.8125
0.161311	68.9908	16.8688
0.0852085	69.4683	17.9579
0.102062	70.0979	16.9537
0.114509	70.6051	17.9309
0.00988444	71.2097	16.9474
0.05486	75.664	17.2645
0.022285	76.1831	18.2087
-0.0670631	79.0769	17.3449
-0.00407321	79.5646	18.3114
-0.00964618	90.2973	17.9796
0.0114439	97.0471	16.351
0.000392135	97.5104	17.3091
0.0294726	98.117	16.3521
-0.0185454	101.464	16.4595
0.00827502	102.53	16.4824
-0.0420651	103.081	17.4836
0.0586985	103.678	16.5499
0.0893973	104.779	16.5448
0.0891425	110.939	17.5814
-0.108522	114.254	17.6643
0.0386141	115.934	16.6827
-0.0425415	122.061	17.7412
-0.102536	122.638	16.7866
-0.106703	123.191	17.7143
-0.0934093	123.707	16.77
-0.109378	124.259	17.761
-0.0496456	125.33	17.8128
-0.0151402	125.96	16.8342
0.00493366	127.092	16.86
0.00638897	129.328	16.8763
0.0527961	129.837	17.8726
-0.118716	130.397	16.8795
-0.0201754	130.901	17.8746
-0.0921139	137.08	17.0283
-0.0439481	140.938	17.9821
-0.121135	141.544	17.0168
-0.0648341	142.003	17.9893
-0.0460665	145.4	18.1416
-0.06015	146.547	18.1315
0.0155345	147.08	17.2032
-0.00174471	149.901	18.1392
-0.151512	151.02	18.1798
-0.0747946	152.075	18.2165
0.0382863	155.434	18.2825
0.0918785	155.974	17.3452
0.067366	156.566	18.3436
0.0696019	157.138	17.3208
-0.0633153	160.431	19.3558
-0.0392641	162.116	18.3641
-0.00453714	162.692	19.3338
-0.0449374	163.243	18.4225
0.0383172	165.432	18.4002
0.00184683	166.005	19.445
0.00329841	166.517	18.4941
0.0371371	167.08	19.4774
0.0384406	168.768	18.5289
-0.0637288	169.294	19.4849
0.00454131	169.844	18.477
-0.000263356	170.368	19.5175
0.0238118	170.922	18.4858
-0.0385624	173.736	19.4322
-0.0160041	174.258	18.5089
-0.0705561	174.808	19.478
0.0574352	176.505	18.5089
0.0593739	177.051	19.5131
-0.0217606	178.203	19.4855
-0.101638	179.286	19.5229
-0.000277298	179.842	18.57
-0.0629835	180.399	19.5123
0.0622154	181.56	19.5173
0.00537248	182.118	18.5338
0.00848506	182.636	19.4766
-0.00018977	183.789	19.5186
-0.000659457	184.269	20.4627
-0.0297585	186.557	20.5025
-0.0434627	187.7	20.4444
-0.052737	188.791	20.4919
-0.023439	189.354	21.4178
0.00644258	190.481	21.4106
-0.0180392	191.011	20.4665
-0.0369167	193.294	20.4274
0.0386888	196.589	18.5322
-0.0519012	197.168	19.458
0.00853305	197.7	18.526
0.0234953	198.311	19.5021
0.0310922	199.423	19.4646
0.00472072	200.589	19.4496
0.0163901	201.058	18.5091
-0.0778511	201.681	19.4312
-0.0571391	208.351	19.2544
0.0196059	208.89	18.2959
0.0241523	209.514	19.1803
0.00613291	210.031	18.1548
-0.0365413	212.903	19.0674
-0.0831894	214.544	18.05
-0.0206826	215.124	18.959
0.0221979	217.306	18.9202
0.0848762	11.2019	19.1106
-0.0561788	11.7501	18.1711
-0.0116359	20.6985	18.1742
-0.0144127	22.4389	19.1308
0.0397243	25.8672	19.1015
0.0775108	26.384	18.0993
0.00656169	27.5633	18.0986
-0.0129888	29.2504	19.018
0.041274	29.7561	18.0929
-0.0151237	32.0639	18.1369
0.068496	33.228	18.0748
0.0484346	37.7103	18.0246
0.0199522	38.2535	18.9573
-0.0740095	39.9661	18.0359
-0.0214924	42.2125	18.0376
-0.00795384	44.4392	17.9895
-0.0421246	47.2368	19.0724
-0.0468544	47.8362	18.0765
-0.0636298	48.8967	18.1215
-0.0198781	51.6707	19.0302
-0.0544763	53.3587	18.0968
-0.0571667	56.1507	19.1022
-0.0477203	57.2122	19.1266
-0.109292	60.606	19.1771
-0.195202	61.6987	19.2227
-0.160911	62.2353	18.2775
-0.178225	62.7543	19.2251
-0.0184257	63.8702	19.3028
0.0172477	64.4645	18.377
0.717938	64.8525	19.8419
0.439921	65.5417	18.6059
0.46257	65.9518	19.6733
0.0945963	66.6546	18.7012
0.214012	67.0868	19.7381
-6.12978e-05	67.7511	18.7765
0.0853494	68.2224	19.7838
-0.0387923	68.8382	18.8506
0.0690991	69.9885	18.9098
0.0313182	70.4694	19.9464
0.0818149	71.1051	18.9649
-0.0148144	74.9467	20.0937
0.0662633	77.8442	19.2943
0.00673585	78.3518	20.2594
0.0422035	79.0008	19.308
0.00465319	80.0684	19.3495
0.0183175	83.4924	19.5055
-0.0578758	86.8064	19.7201
-0.0547307	92.5066	18.0261
-0.0465849	97.5136	19.2608
-0.055819	98.0484	18.3379
-0.135722	98.5998	19.2777
0.0145793	99.6613	19.3102
-0.0273987	102.552	18.4036
0.0538888	110.318	18.5879
0.022505	110.856	19.529
-0.0596762	113.737	18.6034
-0.0749294	114.797	18.6554
-0.0872979	115.327	19.6628
-0.0805179	118.656	19.6108
-0.0372411	120.326	18.7023
0.0736507	120.857	19.635
0.0621948	122.035	19.6414
-0.0271742	122.578	18.6769
0.00239622	123.11	19.7116
-0.0115806	124.202	19.7029
-0.112308	124.758	18.749
-0.0037427	125.272	19.7635
-0.00412039	126.431	19.7979
-0.06275	128.625	19.7926
-0.0304563	129.196	18.8692
-0.0426991	129.778	19.8159
0.019721	130.321	18.8851
-0.0632056	130.918	19.8035
-0.0158336	131.985	19.8509
-0.0886723	134.807	18.9509
-0.145987	135.357	19.8708
-0.0709322	135.912	18.9213
-0.0900508	140.922	19.9175
-0.0700142	143.699	19.0066
-0.036362	144.849	19.0541
-0.0357733	145.992	19.077
0.00943526	147.626	20.0909
0.0653817	149.332	19.1737
0.0394631	149.854	20.1539
0.00561874	150.41	19.1043
0.048017	150.959	20.1152
-0.0452639	151.49	19.1831
-0.00610732	153.197	20.1657
0.0618601	154.857	19.2864
-0.00645776	155.418	20.2492
0.0215852	156.576	20.2454
0.0029096	157.113	19.323
-0.0812106	158.235	21.2249
-0.0240832	166.557	20.4197
-0.0588993	168.264	21.4519
0.00883941	172.647	21.4171
0.0783699	173.163	20.4364
0.095785	173.729	21.492
0.104783	174.257	20.4523
0.0349111	174.847	21.4797
-0.0582528	175.926	21.4152
-0.0336935	177.575	20.4443
-0.145039	179.812	20.4573
0.0242307	180.897	20.4681
0.0967876	181.526	21.4286
0.0123719	182.062	20.4905
-0.101485	187.101	21.4176
0.0739983	188.796	22.3524
0.0985802	189.469	23.3342
0.0898433	189.977	22.3647
0.017867	190.559	23.3928
0.095136	195.513	22.3574
0.096845	196.676	22.3775
0.00273017	197.237	21.36
0.00565966	197.758	20.4119
-0.029724	198.944	20.4296
-0.0542245	200.025	20.4579
0.00470037	213.439	19.9791
-0.0377974	213.973	20.9735
0.12306	10.6584	20.0718
-0.0173898	11.2584	21.1179
0.110415	11.813	20.1515
-0.0217323	12.3634	21.0972
-0.0332566	17.3744	20.1232
-0.0422006	19.1212	21.0265
-0.0557021	19.6117	20.0843
-0.0798583	20.2143	21.0374
-0.0362012	22.9994	20.0404
-0.0531987	34.3454	20.0532
0.0627492	35.4182	20.0383
0.070177	35.9789	21.013
0.0824256	39.363	20.8964
-0.0761741	47.765	20.0084
-0.0474371	51.091	20.035
0.000449309	51.6439	20.9606
0.0426105	52.2179	19.9574
-0.0543195	54.4592	20.0385
-0.08443	60.5614	21.1024
-0.0907868	61.6744	21.1318
0.181111	62.8143	21.0901
-0.0819432	63.3131	20.1741
0.350283	63.5787	21.8506
0.520074	64.1668	20.872
0.0547196	64.7036	21.8193
0.257126	65.2946	20.821
0.0590003	65.7982	21.7695
0.259602	66.388	20.7232
0.156455	67.543	20.761
0.0544938	68.0574	21.7364
0.0192597	70.9841	20.8896
-0.0231374	72.6128	21.907
-0.0547492	74.3623	20.9938
0.0202263	75.4605	21.0856
-0.066211	76.0076	22.0497
0.0167401	76.6359	21.1437
-0.0450093	77.125	22.1053
-0.0642891	81.1598	21.3269
-0.0600828	82.2453	21.3924
-0.0472252	83.4066	21.4584
-0.00253406	85.5858	21.5525
-0.0312278	100.748	21.3177
0.0024333	108.008	20.5094
0.086987	108.577	21.4267
0.0854695	109.687	21.4567
0.0904147	110.775	21.4933
0.0472345	111.421	20.4751
0.0191049	114.156	21.6011
0.00218604	114.743	20.5848
-0.0830637	115.874	20.5742
-0.0639523	116.963	20.6019
0.0559111	121.429	20.6424
-0.0647765	122.519	20.6623
0.00793498	123.046	21.6206
-0.0566592	124.174	21.665
-0.0980724	125.285	21.6549
-0.0770357	126.933	20.7448
-0.0691096	130.313	20.7845
0.0079269	131.383	20.8115
-0.0912808	133.086	21.747
-0.0990562	133.661	20.8343
-0.0754817	134.794	20.8079
-0.016681	137.489	21.7811
-0.0633228	138.643	21.8518
-0.0611417	144.766	20.9914
-0.10967	147.532	21.9728
-0.0777176	148.115	21.0979
-0.114042	148.658	22.0266
0.0203567	150.341	23.0058
-0.044111	150.347	21.1169
-0.0684826	152.003	22.0602
-0.0872363	156.518	22.1477
-0.0515178	157.643	22.2285
-0.0708065	158.178	23.182
-0.0626092	161.549	23.21
-0.130167	167.125	23.3154
-0.0969963	168.198	23.3358
-0.0872825	168.788	22.3769
-0.097139	169.904	22.4254
-0.0635164	170.451	23.3343
-0.0067623	172.122	22.3771
-0.0606429	173.192	22.4074
-0.111389	173.741	23.4043
-0.0991637	174.861	23.4177
0.00662156	175.977	23.3841
-0.0841715	177.653	22.3789
0.0526221	180.942	22.3999
0.0908249	182.099	22.4689
0.0375831	182.647	23.4054
0.0375589	184.354	22.4331
-0.0175957	184.921	23.3529
0.0176267	192.763	23.3318
-0.121433	194.467	24.327
0.0076499	194.967	23.3698
0.0536378	195.551	24.33
0.066101	196.733	24.2696
-0.0109164	198.974	24.2858
-0.0347007	205.691	24.1372
0.0472383	209.056	22.133
-0.0236835	209.604	23.0844
0.0693453	210.128	22.0396
0.0648546	210.695	23.0419
0.0440683	214.009	22.8635
0.0152299	214.558	21.8675
0.0661276	215.178	22.8683
-0.0812673	217.941	21.7756
0.00877294	11.3032	23.0148
-0.013953	17.9822	23.0013
0.0957814	27.5312	21.9452
0.146236	28.1433	22.9524
0.0849178	29.286	22.9101
0.0169102	34.2898	21.9814
-0.0224033	34.8349	22.9588
-0.0230644	35.4229	21.9529
0.0222311	35.9184	22.9125
0.0749047	36.5343	21.9582
0.161132	37.0978	22.8894
0.0381108	37.7068	21.9094
0.0604327	38.78	21.9102
-0.0509974	46.1232	22.8568
-0.0468083	46.6304	21.9069
-0.0858744	49.9978	21.9872
-0.0256618	55.5533	21.9862
-0.0455324	59.5076	22.9611
-0.0960512	60.0335	22.0274
-0.0956708	61.1621	22.0563
0.0376608	61.7339	22.9926
0.164238	62.2812	22.0426
0.105789	62.3596	23.8676
0.273173	62.976	22.8786
0.0554266	63.4893	23.8458
0.150355	64.0866	22.8303
0.0783099	64.6384	23.7665
0.0535141	65.2347	22.7677
0.0781501	65.7496	23.7036
0.104374	66.9089	23.7006
0.0295949	70.2268	23.7287
0.0339605	70.8839	22.8119
0.104458	71.4076	23.7571
0.0541425	74.799	23.8756
-0.0417524	76.5441	22.9978
-0.0597793	78.1735	24.0991
-0.0207469	79.3007	24.1183
0.0462555	80.4628	24.1482
-0.00287785	81.6308	24.2062
-0.0725357	83.8486	24.3935
0.024808	93.976	23.0378
-0.0399432	97.3266	23.1001
-0.0210475	99.0943	22.2085
-0.0769692	100.181	22.233
0.0453658	102.906	23.3113
0.0916339	104.044	23.3791
0.0695025	104.65	22.3687
0.0440002	106.253	23.3634
0.0483841	107.41	23.4059
0.0157371	107.951	22.4278
0.112432	109.06	22.4648
0.0262801	110.212	22.4826
-0.000379475	110.72	23.4214
0.0243674	116.317	23.4892
-0.0173369	122.451	22.645
0.0221055	124.67	22.6144
-0.0244567	128.045	22.6376
-0.08434	129.138	22.6949
-0.0312753	131.381	22.7553
-0.0814821	131.888	23.6908
-0.00110913	132.512	22.7157
-0.00556396	133.579	22.7182
0.0391536	134.126	23.6937
-0.112469	135.826	22.7637
-0.0546915	136.377	23.6928
-0.037533	137.488	23.7798
-0.020559	138.085	22.764
-0.105	139.18	22.786
-0.0605319	140.822	23.7593
-0.0745224	142.498	22.853
-0.0652438	143.008	23.7885
-0.0627707	147.436	23.9221
0.0704497	148.578	23.9396
-0.0351679	150.904	23.9336
-0.0980981	151.479	23.02
-0.0517365	153.684	23.1006
-0.0237153	157.017	23.0907
0.0295381	157.609	24.0851
-0.0740966	158.735	24.1104
0.00768346	164.338	24.2562
-0.0852885	167.653	24.2681
-0.100593	168.785	24.3089
-0.0341045	171.017	24.3352
-0.116983	174.331	24.3382
-0.0359865	176.553	24.3542
0.0386159	177.626	24.3229
0.0320624	178.801	24.3367
-0.0284452	180.978	24.3561
0.0658323	182.139	24.3288
0.0421379	183.299	24.3983
0.012298	187.185	25.3158
0.00121528	190.572	25.2805
0.0217378	194.996	25.2909
0.108914	196.201	25.2531
0.00157815	197.364	25.2447
-0.121598	198.485	25.2232
-0.108657	201.189	24.2717
0.0343191	204.664	26.1267
0.0174804	207.918	24.0444
0.0295461	214.642	23.8173
-0.0321084	215.766	23.8096
0.0960236	7.33205	23.9994
0.0618074	8.47389	24.0177
-0.0103367	9.54994	23.9683
-0.00650667	11.8508	23.9354
0.112783	28.6936	23.9566
-0.00602702	29.2516	24.9214
-0.00828114	34.8498	24.8587
-0.114858	35.398	23.8967
-0.0782393	35.9864	24.8275
0.0400984	36.4688	23.9005
-0.00183538	43.2626	23.8503
0.0502072	46.6391	23.8256
-0.0837485	48.893	23.8883
-0.11719	49.4283	24.8617
-0.0895436	49.9755	23.9374
-0.061389	52.7823	24.8904
-0.0408809	53.8537	24.8817
-0.0684936	55.5742	23.9028
0.080753	57.2884	24.8752
0.00787715	57.8481	23.9463
-0.0330211	59.5304	24.8417
-0.0997778	60.0875	23.9428
-0.0653417	61.1968	23.9287
0.0305101	62.3588	25.7837
-0.0046608	62.9233	24.7824
-0.0203052	63.4571	25.7414
0.0392536	64.0548	24.7741
-0.186591	64.6042	25.736
0.032697	65.1726	24.7034
-0.209369	65.714	25.6638
0.077952	66.264	24.6958
0.0629149	66.8592	25.6626
0.0427677	67.3938	24.6467
0.0339909	69.1243	25.6278
0.111663	71.3218	25.6795
0.0378541	72.5285	25.7478
-0.0351559	73.0961	24.8249
-0.14642	73.6308	25.7817
-0.0115826	74.1948	24.8532
0.0555779	75.3539	24.9165
-0.0892679	77.6005	24.9997
0.0182881	82.6231	26.2775
-0.0470848	83.2269	25.2834
-0.0495033	84.2985	25.3825
-0.0492287	84.842	26.3822
-0.0264618	85.4481	25.5006
-0.0245543	88.2582	24.6231
0.0202536	88.8843	23.7437
0.0500253	89.3992	24.6959
0.0551045	92.7672	24.8948
0.0274365	93.3928	23.9456
0.0442373	93.9399	24.9529
0.0581917	94.493	24.0128
0.117118	96.7754	24.0619
0.0301705	97.3073	25.1173
-0.0445007	102.94	25.2745
-0.011313	103.472	24.3379
0.0231458	104.565	24.3393
0.0373899	105.734	24.3575
-0.047788	106.271	25.3735
0.0178731	106.801	24.3777
0.0793417	107.34	25.3736
0.0683175	108.506	25.3256
-0.0427281	109.024	24.3995
-0.0459675	109.614	25.3686
-0.00366548	110.687	25.4004
0.124798	111.239	24.4273
0.13226	112.454	24.4489
-0.0145305	113.556	24.4531
-0.0074765	114.627	24.4889
0.0689718	115.753	24.5393
-0.006483	116.304	25.476
0.00364045	116.825	24.4425
0.0171499	120.22	24.4876
-0.0591044	121.301	24.5241
0.00547249	121.86	25.5394
-0.0185802	129.135	24.6134
-0.0761142	134.125	25.6107
-0.0875971	134.669	24.68
-0.00908199	135.758	24.6648
-0.110585	137.48	25.6736
-0.0947958	145.237	25.777
-0.10884	146.309	25.8072
0.0210512	148.002	24.8535
-0.0776886	150.86	25.904
-0.0627947	151.452	24.9422
-0.103327	151.995	24.0115
-0.0841106	153.138	24.0176
-0.0794305	154.238	24.022
-0.0422359	162.639	25.1628
0.0324778	163.184	26.2022
3.44165e-05	163.711	25.2041
0.0565364	164.33	26.1573
-0.0377785	164.87	25.2374
-0.0858154	168.242	25.2443
-0.0828965	168.736	26.2608
0.00249501	169.298	25.2564
0.01957	170.446	25.2364
-0.0189866	171.007	26.2385
0.0104016	172.111	26.2613
-0.041202	173.776	25.3488
0.0103018	176.543	26.2992
-0.0518376	180.44	25.2912
0.105113	182.123	26.2929
0.128172	182.728	25.341
0.0861326	183.303	26.348
-0.00530059	183.857	25.3246
0.0334983	184.926	25.3587
-0.046303	185.504	26.3179
0.126168	188.364	27.1959
0.00204898	190.633	27.2107
0.0390378	191.147	26.2764
-0.0193604	194.494	26.2791
0.055382	195.068	27.213
0.0955781	195.653	26.1985
0.0435187	197.36	27.1654
-0.0756586	197.888	26.1531
0.0943734	198.439	27.1566
-0.0647165	198.974	26.1856
0.184511	199.529	27.1532
0.115091	200.727	27.1472
-0.147672	200.685	25.2056
-0.000692279	201.236	26.1648
-0.0732919	201.759	25.2191
-0.0739378	203.559	28.0871
-0.0580668	204.109	27.1546
-0.0569943	205.724	26.0505
-0.0194083	207.926	26.0129
0.0205877	211.339	25.9116
-0.0290684	212.484	25.8514
-0.054814	213.064	24.8819
-0.0446724	213.626	25.7852
-0.0758529	215.298	24.774
-0.0704335	216.395	24.7063
0.0936408	13.5968	26.8388
-0.019534	14.128	25.8979
0.0036909	17.4784	25.8467
0.05451	22.5642	26.7997
0.0533398	24.1884	25.8536
-0.0218719	31.4489	26.804
0.0650249	39.3162	26.726
0.0911582	40.4974	26.6946
-0.0736207	41.0283	25.7505
-0.0374719	50.0061	25.8073
-0.0298822	52.2167	25.8214
-0.00159148	57.8362	25.8714
0.014345	61.1922	27.7358
-0.00451684	62.3568	27.7167
0.0212918	63.4601	27.6772
-0.212279	64.5606	27.658
-0.242877	64.0608	26.6792
-0.163732	65.67	27.6023
-0.199095	66.2452	26.636
0.00574164	66.801	27.5825
-0.0037897	67.3873	26.6042
-0.11014	73.536	27.6817
-0.0594407	74.1331	26.7361
0.0210836	77.9996	27.8549
-0.0073579	85.3271	27.3569
0.02616	88.8294	25.6152
0.0454606	89.3089	26.6083
0.0592163	89.941	25.7139
0.0752519	90.4431	26.741
0.0777011	91.5795	26.783
0.0559524	93.3644	25.8734
0.0782956	93.8557	26.9263
0.0213471	94.4547	25.9265
-0.0380134	95.6033	26.0159
-0.012343	96.0503	26.9892
0.0673301	97.2243	27.0802
0.00543774	97.8165	26.0736
0.0599068	101.157	26.1796
-0.00967935	104.537	26.3154
-0.0055455	105.039	27.2516
0.146724	107.845	26.3708
-0.0159541	108.397	27.363
0.116801	108.952	26.3085
0.0858912	109.485	27.3019
0.0368689	110.67	27.3615
0.0460692	115.747	26.4383
-0.00455022	116.837	26.4316
0.0313782	117.407	27.3682
-0.0253951	119.591	27.422
0.0867257	120.672	27.443
0.159153	121.855	27.4479
-0.0199251	122.422	26.4987
0.0148195	123.505	26.5183
-0.091336	125.754	26.5429
-0.0342737	126.292	27.4747
-0.109783	129.604	27.5454
0.0136222	130.183	26.6177
0.0418749	131.854	27.606
-0.164526	136.886	26.6085
-0.0868269	137.403	27.552
-0.135869	137.976	26.637
-0.0204743	141.859	27.6939
-0.0777759	144.129	27.7076
-0.00937934	145.198	27.6786
-0.101889	145.813	26.7643
-0.0604642	146.356	27.7178
-0.102331	146.876	26.7429
-0.00407946	149.73	27.7237
-0.0665347	150.275	26.8099
-0.036605	151.951	25.8902
0.0221875	152.527	26.8613
-0.0296573	153.682	24.956
0.0209021	154.259	25.9693
0.0363404	157.581	27.9767
0.0795559	158.677	28.004
0.0498901	159.835	28.0741
0.0221744	163.732	27.1351
0.0714398	164.891	27.1998
-0.0525152	165.436	28.1458
-0.0697762	166.567	28.1723
-0.108392	168.223	27.1976
-0.0351867	169.295	27.1742
0.00585053	172.709	27.2804
-0.0360468	174.351	28.2618
-0.023157	175.417	28.2369
-0.0984781	178.805	28.2219
-0.0979999	179.888	28.1965
-0.0344713	181.018	28.2042
-0.0655197	182.135	28.2062
-0.0112631	184.414	28.2248
-0.0997476	184.977	27.2586
-0.0167306	186.634	28.2392
0.108126	187.173	27.2381
0.131946	187.797	28.1936
0.00918378	188.957	28.1572
-0.0758602	192.869	29.1679
-0.0245245	193.973	29.123
0.0093648	197.373	29.0829
0.144698	197.945	28.1755
0.0737836	198.5	29.1515
0.147288	199.113	28.185
0.01688	199.668	29.1211
-0.0206952	200.194	28.1468
0.0220373	201.87	27.1343
-0.115953	204.675	28.0375
-0.0161772	205.205	27.0981
-0.067661	205.797	28.0535
0.0245811	207.452	26.9708
0.0577505	210.817	26.8593
0.0319473	212.003	26.8315
0.0643092	212.596	27.7378
-0.129443	213.094	26.7753
-0.0457302	213.715	27.699
-0.0176985	214.175	26.7265
-0.0265335	7.48333	27.9136
0.013873	17.0053	28.7724
-0.00511095	17.526	27.8631
0.0604309	21.9989	27.829
0.00665944	23.6748	28.7534
0.0561752	24.8503	28.7434
-0.071158	44.426	27.7236
-0.0227689	45.5055	27.7029
-0.0156236	47.2424	28.687
0.052735	47.7565	27.7522
0.00780144	49.9977	27.7103
-0.015698	50.5614	28.743
-0.0624059	55.6357	27.7563
0.0329165	61.8105	28.6806
-0.0598715	62.8844	28.659
0.0263188	65.1095	28.6399
0.0388668	67.3922	28.5406
0.0623391	67.9109	29.5263
0.0429797	68.986	29.5658
0.0964299	70.1123	29.5576
0.0471428	70.7521	28.5692
0.0350915	74.0612	28.6151
0.0456631	75.2186	28.6752
0.00902251	77.9844	29.7526
0.0259338	78.5735	28.867
-0.0790622	79.1159	29.8525
0.0109783	80.789	29.0123
0.0086614	81.9632	29.1065
-0.0695119	82.4142	30.1222
0.11536	89.2145	28.5441
0.128318	89.8416	27.6507
0.105824	90.3835	28.6681
-0.00500039	97.7561	28.032
-0.0342226	104.966	29.2153
0.0362468	106.135	29.2118
-0.000130218	106.687	28.2959
0.0119742	107.252	29.271
-0.03901	107.839	28.2775
0.0322988	108.328	29.2624
-0.0560365	108.918	28.3034
-0.0355779	111.712	29.2772
-0.0259382	112.308	28.3749
-0.0825332	112.844	29.3324
0.0320152	116.762	28.3695
0.0151545	120.667	29.4268
0.185842	121.274	28.4842
0.0522379	122.406	28.4829
-0.130637	125.172	29.4333
-0.0231405	125.749	28.5039
-0.0233273	126.251	29.4451
0.0224199	127.381	29.4464
-0.0467692	128.498	29.4789
-0.0450669	130.145	28.4729
-0.0572265	131.292	28.5141
-0.0200506	131.789	29.5015
0.0521371	132.976	29.4949
0.0075133	139.614	29.5269
-0.0647479	141.289	28.6346
-0.0743643	141.83	29.57
-0.0232873	143.576	28.6434
-0.0753723	146.863	28.668
-0.0521434	153.081	27.8314
-0.0418832	153.579	28.8075
0.0202662	154.157	27.8799
0.0213408	156.443	29.8313
-0.0306369	156.986	28.8902
0.0308942	157.509	29.9265
-0.0676668	160.395	29.0076
-0.0200908	160.872	29.9995
0.0416827	163.769	29.0944
-0.0287084	164.291	30.0447
-0.049817	165.973	29.0734
-0.0451162	167.695	30.1053
0.0322893	171.034	30.1165
-0.0291182	171.533	29.1689
-0.0789962	173.233	30.1755
0.0416238	174.355	30.2001
-0.0464412	175.515	30.2053
-0.0370094	177.708	30.2077
-0.0919621	179.374	29.1396
-0.0462017	181.067	30.1424
-0.0917803	182.163	30.1493
-0.0382914	183.275	30.129
-0.0245834	187.204	29.1381
0.0917146	187.777	30.0851
0.0159851	188.951	30.1074
-0.0504515	190.02	30.0825
0.0239097	192.312	30.0844
0.080765	192.912	31.0317
-0.0472941	193.469	30.075
0.0385718	194	31.0498
0.0287943	194.609	30.1374
0.0360037	195.153	31.066
0.0547315	196.304	31.0489
-0.00888844	197.382	31.0338
-0.0252753	197.983	30.098
-0.0348594	198.515	31.0416
0.00544638	199.094	30.1323
-0.00687257	199.672	31.0493
0.0592683	200.81	31.025
0.0113808	201.96	31.0108
-0.0673898	204.121	28.9825
-0.092628	205.278	28.9909
-0.0985839	206.349	28.9864
0.0484308	206.967	29.8746
0.0976947	208.077	29.8747
0.0742005	209.279	29.8186
0.04289	209.751	28.8231
0.0666264	210.365	29.825
0.070151	210.891	28.7508
0.0399487	211.509	29.7052
0.116864	212.02	28.7441
0.000873996	212.668	29.6871
0.0407012	213.19	28.731
-0.12921	213.771	29.6732
0.0419484	214.86	29.6053
0.0631233	216.047	29.5713
0.0219055	216.557	28.5433
0.0241765	217.631	28.5464
-0.0472837	7.49643	29.8681
0.0365459	8.57247	29.8247
0.0196295	10.3434	30.7509
0.0373875	10.8729	29.8269
-0.0654032	11.4738	30.8071
-0.0360124	11.9473	29.824
-0.0688647	12.5433	30.7694
0.0210563	17.0426	30.7368
0.119905	21.4761	30.7033
0.0799956	22.6272	30.7062
-0.0393808	30.3934	30.7137
-0.0204441	30.9599	29.7428
0.0304953	44.9615	30.5901
-0.00596551	45.4869	29.6514
0.0144128	46.6586	29.6505
0.051541	47.2133	30.6041
0.0568356	48.2965	30.692
0.00547874	53.3649	29.6829
-0.0405457	58.4385	30.6645
0.05456	61.2537	29.7265
-0.0127074	61.7878	30.6509
-0.0398149	64.0424	30.595
-0.0297068	64.5731	31.5205
-0.0147069	65.674	31.5219
-0.0290442	66.2665	30.5229
-0.0565181	66.7486	31.5073
0.0153113	67.3258	30.5232
-0.123238	74.5162	31.5676
-0.07342	75.0988	30.6471
-0.0715836	79.0402	31.7612
-0.0734941	79.6042	30.8531
-0.071762	80.0962	31.8417
0.107672	81.219	31.9358
-0.0795222	81.8498	31.0123
0.0339218	85.7418	30.3128
0.0798824	86.9219	30.4054
0.0619246	87.4692	29.4235
0.105636	88.0475	30.4558
0.149975	88.6296	29.5191
0.0912719	89.1886	30.5403
0.0905949	89.7875	29.5774
0.0148437	91.4362	30.6802
0.0845316	93.6817	30.8349
0.10094	94.7866	30.9127
0.171535	95.4107	29.909
0.192478	95.8956	30.9338
0.13121	96.5563	29.9162
0.175732	97.0376	30.9713
0.00413297	97.6381	29.9793
0.0932175	98.1575	30.9554
0.0587268	101.583	31.0443
0.000482182	102.179	30.0575
-0.0235894	104.396	30.1206
0.0387894	111.71	31.2197
0.0617881	112.288	30.2482
-0.00154212	112.868	31.2458
-0.0812691	115.062	31.2497
0.00475981	115.635	30.2772
-0.0978515	117.329	31.2409
-0.0601684	118.382	31.2732
0.00937668	121.805	31.3444
-0.0443084	124.584	30.3771
-0.0314462	127.878	30.3874
-0.0323159	129.035	30.3933
0.0159461	137.95	30.4615
-0.0483528	138.511	31.4984
-0.000339286	140.748	31.4716
-0.0242184	141.312	30.5202
-0.0484635	142.391	30.582
0.0269649	150.196	30.6364
-0.0554154	150.763	29.7256
0.000902359	154.17	29.7916
0.0414165	154.732	28.8806
-0.00784487	159.745	31.8852
0.0196273	166.466	32.0444
-0.0498493	169.877	32.0537
-0.00936615	173.818	31.1231
-0.0360184	174.417	32.1356
-0.110108	175.515	32.0673
-0.100661	176.042	31.1258
-0.0312837	178.895	32.0604
-0.130977	179.968	32.059
-0.136165	180.54	31.107
-0.118023	181.041	32.0494
-0.0798101	181.597	31.0678
0.0523599	182.137	32.0682
-0.0285737	182.76	31.0821
0.0386698	183.267	32.0525
-0.0627958	183.84	31.13
-0.0751902	184.956	31.1012
-0.00496698	186.063	31.1052
0.175514	187.198	31.1141
0.0642404	187.798	32.0923
0.154652	188.375	31.0341
-0.0337282	189.527	31.0788
0.0221875	190.074	32.0342
0.00500541	192.304	32.0348
0.019801	193.975	32.989
0.0562315	194.566	32.068
0.0722471	195.66	32.0254
0.0393533	196.278	33.0241
0.027672	198.548	32.939
0.0191577	199.703	32.9513
0.0177478	200.206	31.9996
0.0231519	201.374	31.9529
0.00627903	202.503	31.9337
0.103334	206.388	30.887
0.10211	207.582	30.8513
0.0675318	208.155	31.7814
-0.0767539	209.862	30.7843
-0.00864051	213.781	31.5379
-0.00743513	214.321	30.6
0.0299599	214.965	31.4917
-0.0150959	215.483	30.4843
-0.0718331	216.068	31.4484
-0.115466	216.603	30.5303
-0.0930849	217.194	31.4397
-0.054765	217.705	30.4933
-0.0286621	6.97022	32.8092
0.00532099	7.56566	31.8133
-0.0106873	8.64814	31.752
-0.0227757	10.3527	32.6953
0.107098	22.0666	31.7373
0.00451977	28.7874	31.6585
-0.063224	29.8791	31.6562
0.0102338	31.5705	32.6072
0.00136813	32.0952	31.6843
0.0531592	36.0209	32.6584
0.0350027	36.5897	31.6057
0.0878057	45.5605	31.6103
-0.0332568	46.1036	32.5421
-0.00651692	47.7681	31.6404
-0.0377344	56.1282	32.6138
-0.0382391	59.5073	32.6084
0.00200935	60.5847	32.5851
0.0295514	62.3426	31.5808
0.0683513	64.5246	33.4824
0.0457132	66.7512	33.5072
-0.0120152	67.312	32.4757
-0.0545422	70.6203	32.4387
-0.143224	75.623	33.5072
-0.0605338	76.1999	32.5489
-0.112001	77.8277	33.6189
-0.0563214	78.4279	32.6717
-0.123353	79.535	32.7459
0.130184	80.0401	33.7236
0.109273	80.6429	32.8673
0.270271	81.7481	33.0559
-0.043407	83.4289	32.1599
-0.036295	84.5207	32.221
0.0462628	87.9252	32.384
0.202714	89.1205	32.4803
0.0719894	90.2891	32.5343
0.0148152	90.8294	31.5824
0.140978	91.3938	32.6174
0.06573	91.9245	31.6835
0.17493	92.5117	32.704
0.150447	93.0898	31.7578
0.0872325	93.6124	32.8265
0.0959469	94.229	31.8976
0.107335	94.7062	32.8602
0.076516	95.8528	32.8993
0.0538922	96.4513	31.9849
0.0383727	97.0286	32.9209
0.126845	98.1446	32.9179
0.0524062	99.2756	32.9542
0.0516638	101.538	33.0045
0.0675267	107.733	32.1848
-0.00896252	110.03	32.1734
-0.020319	111.196	32.1546
-0.02428	112.786	33.1921
-0.0236928	113.385	32.1863
0.0320971	116.165	33.1791
-0.0693303	119.486	33.2472
0.0130453	122.32	32.2928
-0.0126292	125.071	33.3061
0.0152841	127.907	32.3224
-0.0226061	128.981	32.3569
-0.00575443	130.169	32.3732
-0.0757298	130.685	33.3047
-0.0189781	133.501	32.3477
-0.0176454	135.142	33.3312
-0.0334089	144.615	32.5224
-0.0210336	149.588	31.6464
-0.0834922	150.157	32.5657
0.00674336	150.72	31.6597
-0.00988088	151.89	31.6592
0.0228156	155.795	30.823
0.0925058	159.668	33.8312
0.0331896	160.308	32.834
0.0599016	160.854	33.8455
0.0607124	162.513	32.9253
0.141873	163.129	33.9243
0.0375046	163.677	32.9537
0.0524283	164.758	32.9521
0.17633	165.401	33.966
0.108581	165.942	32.9675
-0.00441629	167.089	33.0151
-0.00912934	168.174	33.0061
-0.0102294	169.33	32.9571
-0.0181843	169.915	33.9759
-0.0406998	170.996	34.0012
0.0500595	171.567	32.9945
-0.109414	174.956	33.0477
-0.0230297	178.869	34.0071
-0.0705914	179.952	34.0071
-0.0509336	181.637	33.0124
0.0343814	182.743	33.0761
0.0347595	183.339	34.0008
-0.0435965	187.755	33.9973
-0.0204698	188.335	33.0091
0.0741222	192.879	34.909
0.0447878	194.563	33.9799
0.135931	197.386	34.9595
0.157128	197.996	33.8949
0.215065	198.549	34.9196
-0.0222239	202.544	33.8669
-0.123147	204.8	33.8002
0.00903434	205.298	32.8077
0.129652	206.496	32.7913
0.0873772	207.086	33.7191
0.0214075	209.312	33.6451
0.0576834	210.513	33.6471
-0.0532494	212.177	32.6102
0.0672802	212.753	33.5008
0.0642942	213.911	33.5072
0.0158043	215.046	33.4593
-0.00672558	8.10894	34.7104
-0.0100604	8.67266	33.6939
0.0705402	11.4743	34.6337
0.0240393	18.1744	34.6706
-0.0607579	22.0477	33.6641
-0.0428333	32.1197	33.6219
-0.0381229	32.6858	34.567
-0.031648	33.2572	33.6617
-0.0244626	35.4873	33.5774
0.0402355	39.3743	34.5111
-0.0559476	43.2449	33.5179
-0.0423074	46.6641	33.5186
0.0506795	50.0064	33.6115
-0.0635066	50.591	34.6086
-0.000246161	56.7388	33.5337
0.000437688	57.8132	33.5987
-0.00978894	58.3927	34.5151
-0.0215577	62.8747	34.5115
0.00806709	63.9413	34.5063
-0.0908444	67.2815	34.4498
-0.08195	67.8537	35.3823
-0.0881074	68.3766	34.4521
-0.0885156	68.9203	35.3759
-0.0213295	72.271	35.3304
-0.0317595	73.3509	35.3747
-0.0707293	75.0453	34.4105
-0.128862	77.2612	34.5088
-0.0997053	77.7897	35.4894
-0.11533	78.358	34.5669
-0.0736873	78.9283	35.5535
0.0180039	79.4646	34.6437
0.548317	80.4949	35.0371
0.292403	81.0602	34.0411
0.116489	82.2115	34.0585
0.0213428	82.8365	33.0505
0.0885416	83.294	34.0885
0.13361	84.431	34.1185
0.0390538	85.0596	33.1439
-0.0134457	86.2088	33.2456
0.014277	86.6927	34.2
-0.0325417	87.8413	34.2529
0.112722	88.4256	33.3871
0.0924429	88.9819	34.3302
0.234828	89.6699	33.4557
0.254051	90.1702	34.5366
0.173329	90.7879	33.587
0.218628	91.3345	34.6145
0.185853	91.9239	33.6908
0.292233	92.4355	34.7458
0.1987	93.0346	33.7759
0.277071	93.5538	34.8713
0.239704	94.1436	33.8581
0.190969	94.6929	34.8808
0.224981	95.3298	33.8913
0.215269	95.8473	34.9034
0.139135	96.457	33.8658
0.0884958	96.9973	34.909
0.132013	97.5707	33.949
0.103662	98.6843	33.9724
0.0499506	99.2467	34.9041
0.0701662	99.7988	33.9177
0.171211	100.347	34.9426
0.108292	100.975	33.944
0.104411	101.454	34.9684
0.0024631	102.103	34.0293
0.0179008	102.621	34.9901
-0.0119691	103.181	34.0391
0.0385479	107.119	35.0111
0.0766803	109.962	34.1052
0.0780544	110.567	35.0649
-0.00234273	111.141	34.0969
-0.0724163	112.202	34.1435
0.0446158	116.123	35.0492
-0.0533209	116.716	34.1593
0.00270677	118.398	35.1258
-0.0952786	118.939	34.1487
-0.025036	122.833	35.1844
-0.0367985	123.417	34.2692
-0.0650536	123.98	35.1854
-0.0437301	124.538	34.248
0.0176734	125.699	34.2896
-0.081268	126.265	35.2239
-0.111296	127.326	35.2048
-0.0245177	130.138	34.3076
-0.0610241	134.039	35.2252
-0.0230646	137.389	35.3185
-0.043426	138.529	35.3125
-0.0454782	139.109	34.3538
-0.0572955	139.6	35.3275
-0.0873438	141.827	35.3322
-0.0333171	145.703	34.5071
-0.0263055	147.39	33.5516
-0.116269	147.925	34.5245
-0.0794229	148.45	33.5405
-0.106725	154.598	34.5913
-0.0417474	156.886	32.8021
0.0962892	159.644	35.7272
0.12471	160.224	34.8056
0.116268	160.835	35.8369
0.106655	162.51	34.8499
0.103959	163.063	35.8543
0.111397	163.685	34.9153
0.126985	165.38	35.9095
0.0924314	166.553	35.9355
-0.0393443	168.822	35.8711
-0.0187379	169.323	34.8909
0.000721215	169.908	35.9097
-0.0289136	172.707	34.9478
-0.117155	173.226	35.9265
-0.0438003	173.776	34.9793
-0.0564214	179.957	35.9669
-0.0409301	183.34	35.9254
0.0183184	183.869	34.9896
-0.0496785	185.033	34.9522
-0.0958289	185.595	35.9307
-0.115847	186.099	34.9632
-0.0596144	186.654	35.9024
0.0439796	188.329	34.9109
-0.0452754	188.954	35.8698
0.0749692	189.496	34.9469
-0.0194654	194.03	36.8695
0.0467558	196.296	36.8748
-0.00969518	196.839	35.9117
0.0779075	197.462	36.9033
0.0976636	197.962	35.9087
0.099417	199.158	35.8624
0.0535251	201.409	35.8189
0.0827606	201.977	34.7931
-0.0625731	203.127	34.7537
-0.0788484	205.353	34.7012
0.0526953	205.945	35.6918
0.160491	206.466	34.6863
0.167954	207.117	35.6462
0.118858	207.662	34.636
0.117107	208.285	35.5907
-0.0405808	210.549	35.5345
-0.0380161	211.067	34.6104
-0.041479	211.658	35.5016
0.0980698	212.208	34.5386
0.04142	213.368	34.4557
-0.0334307	213.931	35.3722
-0.0811759	214.494	34.417
-0.0882822	217.312	35.2931
-0.038976	217.877	34.2988
-0.0357498	7.5693	35.6972
-0.00937537	8.11742	36.6154
-0.0279427	8.67991	35.6133
-0.0233965	11.4969	36.6155
0.0733654	12.0497	35.6907
-0.0296035	13.1813	35.6589
-0.0426541	14.2523	35.5963
0.0185461	19.3218	36.5691
0.0708759	23.7646	36.5126
-0.0994478	27.1482	36.4829
-0.0802763	27.6676	35.55
-0.00540087	29.938	35.5272
0.0222056	32.1541	35.5402
-0.0662034	34.395	35.5642
-0.00215003	35.4704	35.529
0.00098339	39.3564	36.5118
-0.0213311	50.032	35.512
-0.14519	51.143	35.5461
0.0445094	56.1691	36.4794
-0.105888	60.0951	35.5048
-0.15211	60.6342	36.4594
-0.127281	61.1701	35.4904
-0.0862513	61.7121	36.4366
-0.0862405	66.1785	36.4114
-0.0481408	67.2371	36.3988
0.0355249	69.4789	36.3477
-0.0950828	71.1751	37.2981
0.0225303	71.7043	36.3495
-0.0382655	72.2491	37.3161
0.0171799	72.8041	36.2953
-0.152631	74.4797	37.3314
-0.129418	76.6958	37.354
-0.146091	77.2592	36.4328
0.0747817	77.8387	37.3439
0.0280737	78.3552	36.4138
0.403354	79.1129	37.1606
0.662402	79.8183	36.1562
0.308381	80.932	36.0505
0.119678	81.5804	35.0432
0.0709636	82.0225	36.0794
0.115086	82.6614	35.0594
0.119272	83.7987	35.1256
0.0390112	84.259	36.0996
0.10389	84.8943	35.1378
0.0772215	86.5161	36.1496
0.0620205	87.1455	35.1677
0.00778861	87.64	36.174
-0.0975478	88.7643	36.2393
0.11122	89.3944	35.3217
-0.217092	89.8637	36.2625
0.589686	90.6898	35.5219
0.712258	91.4106	36.8043
0.576779	91.8848	35.7422
0.258236	92.5307	36.8446
0.252805	93.0022	35.8539
0.0503568	93.6138	36.852
0.092406	94.1382	35.891
0.104234	95.2617	35.8748
0.1356	95.855	36.8413
0.0750683	96.4344	35.8928
0.134411	99.8172	35.9268
0.137941	100.937	35.9958
0.077422	102.065	35.9437
0.0452205	104.325	35.9594
-0.0121198	109.359	36.9828
0.0176809	109.952	36.0798
-0.0455083	112.708	37.0475
0.0913275	115.494	36.0736
-0.0193502	117.763	36.1066
0.0248579	118.308	37.0464
0.0440071	118.855	36.1069
0.089615	119.505	37.068
0.0291925	120.031	36.1324
-0.136843	121.744	37.0884
-0.081153	122.282	36.0989
0.0151786	127.305	37.1896
0.0463192	127.876	36.1419
-0.00797531	129.539	37.1397
-0.0331863	135.126	37.188
-0.03698	136.828	36.2346
-0.033134	137.308	37.1999
-0.0877249	137.939	36.2404
0.0218616	144.018	37.3182
-0.119441	145.693	36.4757
-0.0642314	146.789	36.4406
-0.115355	147.381	35.4578
-0.0635793	148.45	35.4478
-0.0269262	149.002	36.4651
-0.00300388	149.562	35.5492
-0.0718627	150.156	36.459
-0.121043	151.226	36.4828
-0.0546964	155.101	35.5488
-0.00424819	155.706	36.5262
-0.00357988	156.262	35.6178
0.00595971	157.968	36.6244
0.0731601	160.235	36.7245
0.142663	160.818	37.7294
0.122244	161.388	36.773
0.0867831	161.994	37.8084
0.116019	162.535	36.8078
0.0226103	163.104	37.7866
0.128905	165.975	36.8969
0.0652451	166.509	37.886
0.106314	167.123	36.8807
0.1258	167.644	37.8544
0.0489823	168.267	36.8145
-0.0417719	169.346	36.8932
0.0515663	172.123	37.8865
0.0392768	172.674	36.8473
0.0218316	173.265	37.8677
0.0359394	173.781	36.8952
-0.049691	175.523	37.8887
-0.0542929	177.738	37.8453
-0.099391	178.308	36.9414
-0.142432	178.862	37.8541
-0.150566	179.41	36.9161
-0.118492	179.965	37.8356
-0.122067	180.488	36.8856
-0.0552696	186.203	36.8794
0.0211687	186.756	37.8439
-0.0557802	187.283	36.8611
-0.0858752	188.422	36.8825
-0.0358297	188.942	37.8152
0.021445	189.489	36.8274
0.0154706	190.694	36.867
-0.0100879	191.203	37.8049
0.0912836	191.799	36.8939
0.105342	192.398	37.8547
0.039067	192.974	36.9133
-0.0237682	193.514	37.8788
0.114763	194.616	37.8666
0.141126	195.27	38.8606
0.143258	195.753	37.8313
0.151208	196.38	38.847
0.158632	196.9	37.8598
0.128498	197.59	38.8013
0.0477075	198.066	37.8295
0.0378028	200.875	36.767
0.0290004	203.706	37.6237
0.116043	204.867	37.6199
0.103646	206.026	37.6213
0.0964733	206.56	36.6064
0.112059	207.194	37.5729
0.15146	207.699	36.5874
0.102974	208.912	36.505
-0.0164952	210.053	36.4801
-0.0517349	211.14	36.5255
0.0488032	214.5	36.3243
0.0898695	215.685	36.2913
-0.0252519	216.842	36.256
-0.0229201	217.939	36.1827
0.0531105	12.6658	38.5307
-0.0494915	13.7849	38.5695
0.015699	14.3067	37.5688
-0.020493	16.5113	37.5257
-0.0161542	17.6657	37.5098
0.0618145	25.485	37.5254
0.0176792	26.0642	38.4687
-0.064	29.9342	37.453
-0.0700661	31.0055	37.4811
-0.0168749	39.9269	37.4045
-0.00375742	41.6314	38.4153
-0.0252092	42.2038	37.3961
-0.0307665	43.2557	37.4189
0.0228913	49.9709	37.4136
-0.0298468	51.1417	37.3974
-0.0948136	51.662	38.3597
-0.0367664	53.8982	38.4059
-0.0621274	57.7996	37.4506
-0.0780262	62.3025	37.4323
-0.102539	62.8531	38.3477
0.0285966	67.883	39.307
0.0378571	68.9407	39.281
-0.0510781	69.516	38.2781
0.00139195	70.0542	39.2098
-0.00348697	72.3064	39.2534
-0.0834533	75.0293	38.2558
0.0723868	75.6168	39.1946
-0.0133347	76.1844	38.2883
0.0643759	76.8167	39.2111
0.0411396	77.3159	38.2696
0.105354	77.9887	39.1311
0.212044	78.5496	38.148
0.0855299	79.6924	38.1047
0.256417	80.2753	37.1636
0.0375567	80.8645	38.0628
0.0286257	82.5032	37.0266
0.100801	85.8623	37.1454
0.0176626	87.0225	37.1097
-0.14555	89.2397	37.1917
-0.0721199	89.794	38.1074
-0.21318	90.3693	37.1796
0.18853	90.8994	38.1028
0.37174	91.9773	37.8683
0.195775	92.5601	38.828
0.0828062	94.221	37.8454
0.09914	94.7954	38.8726
0.177229	95.2958	37.8466
0.072781	95.9052	38.8554
0.15709	96.4526	37.8829
0.119551	97.5588	37.8691
0.0688257	100.896	37.9171
0.102917	101.511	38.9093
0.0876682	102.081	37.9219
0.0447725	103.163	37.927
0.0148616	106.58	37.9423
0.0125968	107.658	37.9674
-0.0305807	108.266	38.956
-0.00633589	121.182	38.0387
-0.105351	122.269	38.0365
-0.0101933	123.386	38.0589
-0.0519193	123.986	39.0206
-0.0893403	125.046	39.031
0.00526933	125.62	38.0816
-0.0439642	126.173	39.0522
-0.0806501	126.764	38.1054
-0.113988	132.865	39.1256
-0.0380547	133.937	39.0998
-0.0240585	134.553	38.106
-0.0413758	135.636	38.1821
-0.029189	137.332	39.1647
-0.0316144	138.477	39.1689
-0.0550183	140.101	38.187
0.00315756	141.198	38.2395
-0.00674902	141.804	39.2527
0.0315103	142.889	39.2458
0.0475322	144.516	38.3654
-0.0685173	146.218	37.3956
-0.0481208	146.777	38.3873
-0.0696408	147.855	38.3954
-0.0362186	157.335	37.548
0.0371834	158.506	37.5427
0.0423442	159.119	36.6773
0.0607926	159.686	37.6753
0.134824	161.367	38.7297
0.402912	161.963	39.7661
0.0515724	162.473	38.7672
0.344322	163.118	39.7585
0.192657	163.606	38.7416
0.228917	164.263	39.7986
0.131014	164.787	38.7865
0.0430683	165.351	39.7729
0.034285	169.857	39.7838
-0.0597834	171.539	38.8444
0.0449923	172.681	38.8058
-0.00573799	173.827	38.8209
0.0851832	174.328	39.7829
0.135358	175.477	39.8369
-0.0589171	176.08	38.8001
0.0693759	176.584	39.7658
0.00868305	177.675	39.7948
-0.0120144	179.927	39.7804
0.0557557	181.094	39.7748
-0.0699633	185.583	39.7504
0.0778416	186.135	38.8387
0.0242667	186.739	39.8004
-0.0166524	187.841	39.7674
0.115841	191.226	39.7305
0.128741	191.795	38.7796
0.211201	192.381	39.748
0.0635516	192.99	38.8025
0.213781	193.519	39.7923
0.140731	194.137	38.8755
0.236016	194.756	39.8453
0.0907862	195.898	39.8092
0.158424	196.543	40.7263
0.074649	197.06	39.7684
-0.0941251	202.719	39.5894
0.0175452	203.192	38.5993
0.0980796	204.365	38.6063
0.031831	206.091	39.5263
0.0613912	206.62	38.5298
0.105112	207.8	38.5065
0.0185019	208.413	39.4323
-0.020102	209.564	39.3995
-0.000261135	210.715	39.3975
-0.0254435	212.974	39.3114
0.0342044	213.452	38.3492
-0.00359718	214.601	38.2755
-0.0270314	215.187	39.232
0.0629188	10.406	40.5174
0.000452201	12.6729	40.4573
-0.0723419	14.3367	39.5016
0.0054297	17.134	40.4114
0.0623469	18.1946	40.4548
0.0712442	19.2809	40.5174
0.10768	19.896	39.5145
0.082472	20.4031	40.483
-0.0560826	28.2451	40.3686
0.0370766	34.3519	39.4557
-0.0689815	42.1427	39.3657
0.00228324	46.066	40.2832
-0.0405765	47.1914	40.2785
-0.0931175	47.7355	39.374
-0.0852624	48.2971	40.3021
-0.0247187	48.8202	39.3663
-0.0290007	52.1859	39.3009
-0.0455688	52.7847	40.2847
-0.0857242	53.3442	39.3167
-0.0597377	53.8585	40.2631
0.0049454	55.0243	40.3206
-0.06077	57.274	40.3143
-0.0609714	65.0695	40.263
0.0256807	75.6565	41.11
0.086449	76.2483	40.1388
0.144276	76.8047	41.0872
0.0938542	77.4156	40.1258
0.00972116	78.5582	40.0436
0.0249751	79.6898	40.0457
0.0309683	80.2726	39.0458
0.0119155	81.3485	39.0368
-0.0244774	81.9414	40.0064
-0.019538	85.3047	40.0452
-0.0458079	90.2862	39.063
0.15277	91.4275	39.0276
0.116065	91.9822	39.9087
0.197301	93.0897	39.8137
0.0753183	93.6854	40.8393
0.0442145	94.7898	40.8341
-0.0793202	97.042	40.8278
0.00203931	98.1142	40.8632
-0.0180695	98.701	39.8512
0.136171	100.359	40.8606
0.0817092	101.518	40.8856
0.111805	102.074	39.9412
0.0924775	102.703	40.9015
0.0831157	104.302	39.8808
0.0101996	104.933	40.8929
0.0620256	105.435	39.9239
-0.0264645	106.049	40.8444
0.0403584	106.564	39.8987
-0.139443	108.815	39.8927
-0.0604255	111.017	39.8809
0.0905151	112.126	39.9179
0.112898	112.759	40.9092
0.0331768	113.318	39.9856
-0.0561526	125.071	40.9388
-0.107671	128.407	40.9922
-0.0823203	128.98	40.0965
-0.104458	129.528	41.0113
-0.10047	130.075	40.0861
-0.143646	130.632	41.0827
-0.0712824	131.16	40.0839
-0.0970371	131.7	41.011
-0.0900464	133.376	40.0686
-0.00715357	135.639	40.0796
-0.1031	136.161	41.0073
-0.0444558	141.205	40.2049
-0.0284951	141.756	41.2178
0.0457619	142.288	40.2618
0.00467643	143.962	39.2885
0.0217963	144.532	40.2886
0.000136852	145.061	39.346
0.0367401	145.596	40.3437
-0.00843744	148.413	39.3102
-0.0505189	148.966	40.3467
-0.0231949	149.476	39.3892
-0.035594	150.037	40.3263
-0.0204767	150.664	39.4054
0.0116341	151.133	40.3753
-0.0472708	151.744	39.3943
[truncated: 13,485 more rows]

## Sheet: 2b
eigenvalue	R_squared
0.339593	0
0.148688	0.0508636
0.139494	0.0974735
0.120308	0.980561
0.0901211	0.382411
0.0860276	0.45011
0.0722634	0.804981
0.0660461	0.876188
0.0636312	0.722338
0.0582501	0.800399
0.0551256	0.789899
0.050129	0.98479
0.0469789	0.918549
0.0434483	0.92372
0.0427633	0.827597
0.0401449	0.87564

## Sheet: 2c
X_Ni	dc_A
0.284799	-0.0119904
0.281654	-0.013872
0.523242	0.0117494
0.28396	-0.0139329
0.61108	0.0244618
0.501332	0.0143542
0.447565	0.00567405
0.503377	0.0117984
0.420894	0.000870058
0.340481	-0.00345229
0.460478	0.00602167
0.453092	0.00303518
0.196161	-0.0215665
0.263074	-0.0176043
0.340485	-0.00591531
0.421327	0.00452211
0.466325	0.0103277
0.501601	0.0140477
0.43862	0.00399264
0.426265	0.00419334
0.214972	-0.0222655
0.271017	-0.0153934
0.51772	0.0137408
0.449003	0.00541775
0.255512	-0.0157788
0.478453	0.00814659
0.474722	0.00958407
0.477477	0.0114525
0.258722	-0.0128898
0.288415	-0.0146492
0.474435	0.00797294
0.399572	-0.00130769
0.444813	0.00394544
0.32026	-0.0128434
0.515262	0.0153108
0.347569	-0.00331427
0.452586	0.0051626
0.667423	0.0307483
0.446561	0.00704056
0.393592	-0.00378689
0.415695	0.00147155
0.443651	0.00927357
0.470039	0.0106024
0.396975	-0.00203032
0.528868	0.0143543
0.309895	-0.0102241
0.48839	0.00823075
0.386928	-0.000635395
0.27444	-0.00904709
0.43718	0.0027568
0.484962	0.00473814
0.238532	-0.0181611
0.463631	0.0102008
0.357487	-0.00658316
0.325692	-0.00830545
0.537686	0.0121045
0.3809	-0.00658567
0.43301	-0.00115081
0.424924	0.00279749
0.396297	-0.00304828
0.279012	-0.0172174
0.416767	0.00370455
0.399678	-0.00313517
0.334582	-0.0054317
0.21786	-0.0205302
0.509963	0.0159405
0.496995	0.0144067
0.509824	0.0130648
0.245926	-0.0158386
0.481531	0.0083963
0.445235	0.00575992
0.381433	-0.0010083
0.486231	0.0145466
0.531186	0.0161306
0.325431	-0.00905461
0.426431	0.00212587
0.475854	0.00580471
0.416667	0.00326299
0.41499	0.00315567
0.505003	0.0111978
0.435924	0.000870569
0.51924	0.0123636
0.40906	-0.00432999
0.460251	0.00762578
0.497758	0.0111193
0.297654	-0.00800343
0.347347	-0.00980096
0.277633	-0.0134454
0.388726	-0.00126805
0.384396	-0.00323022
0.436488	0.00503985
0.464346	0.00838717
0.44263	0.00688792
0.530238	0.0114566
0.17787	-0.0252547
0.379555	-0.00657113
0.501645	0.0163814
0.164876	-0.027107
0.453383	0.0040449
0.43757	0.00438585
0.460719	0.00709122
0.277162	-0.0167954
0.356827	-0.00436389
0.133076	-0.0263668
0.232951	-0.019641
0.422771	0.00236971
0.368944	-0.00464036
0.365449	-0.00642954
0.261366	-0.0130943
0.444671	0.00403166
0.432171	0.00381242
0.528589	0.0148286
0.460676	0.00863768
0.335594	-0.00542635
0.353422	-0.00891556
0.329853	-0.0045346
0.223467	-0.0196769
0.507433	0.0150988
0.289007	-0.0157275
0.549175	0.0178819
0.34394	-0.00438578
0.496145	0.011718
0.356646	-0.00693975
0.480721	0.00913122
0.443961	0.00797519
0.37786	-0.00354274
0.25038	-0.0169974
0.51408	0.0150877
0.490928	0.011736
0.456564	0.00262931
0.542524	0.0158853
0.38581	0.00120781
0.427662	0.00270606
0.494254	0.00915552
0.479932	0.00897221
0.262265	-0.0140785
0.443014	0.00286644
0.399367	0.000270881
0.27725	-0.0150707
0.334101	-0.00484155
0.415547	-0.00108597
0.479477	0.0126766
0.311132	-0.0118904
0.494462	0.0151963
0.420179	0.00484101
0.469243	0.00755285
0.387214	0.000746041
0.259582	-0.0162579
0.262036	-0.0147443
0.333554	-0.0119287
0.520951	0.0147367
0.231615	-0.0189526
0.332072	-0.00686398
0.387296	-0.000901459
0.294884	-0.0121503
0.398307	0.000154261
0.39707	0.000572395
0.341124	-0.00703745
0.516987	0.0152509
0.41604	-0.0006324
0.384563	-0.00576276
0.459993	0.00405572
0.35697	-0.00518455
0.324113	-0.00883439
0.489292	0.0127595
0.429588	0.00516774
0.332816	-0.0068189
0.451944	0.00195008
0.557268	0.0172334
0.272068	-0.0132953
0.370312	-0.00578167
0.407126	0.000503927
0.477943	0.0113626
0.43145	0.00329573
0.204119	-0.0192871
0.383911	-0.00267597
0.292804	-0.0137472
0.305393	-0.00913236
0.615554	0.0270536
0.434294	0.00567498
0.365116	-0.00231761
0.270278	-0.0123292
0.50234	0.0153908
0.456505	0.00257909
0.408212	-0.00348411
0.508993	0.0132445
0.268602	-0.0152547
0.463125	0.00468475
0.343253	-0.00762417
0.435641	0.00466548
0.334065	-0.00500634
0.510403	0.0126832
0.219593	-0.0196716
0.457489	0.00585586
0.254143	-0.0176763
0.403737	0.00107982
0.538931	0.0176134
0.548258	0.0192979
0.429498	0.000220855
0.389017	-0.00178791
0.25056	-0.0157524
0.365854	-0.00311341
0.414146	0.000477782
0.433226	0.00212046
0.287224	-0.0120045
0.205073	-0.0233965
0.338089	-0.00816153
0.146074	-0.0265405
0.412761	-0.00203602
0.250005	-0.0142403
0.333858	-0.00609485
0.358066	-0.00880377
0.505149	0.0129165
0.433844	0.00616051
0.267841	-0.0139574
0.281221	-0.0155805
0.35834	-0.00369083
0.663325	0.0305694
0.343499	-0.00753093
0.331515	-0.00981065
0.418382	0.00520313
0.403154	0.000476221
0.443461	0.0018461
0.334096	-0.0117381
0.512755	0.0159259
0.315096	-0.0121199
0.340615	-0.00916802
0.43306	0.00327295
0.320832	-0.0100504
0.479059	0.00875212
0.469493	0.00803258
0.421459	0.0045522
0.44735	0.00487552
0.405944	0.001829
0.300886	-0.0106527
0.628328	0.0261856
0.456434	0.00557474
0.250221	-0.0159215
0.234806	-0.0192315
0.522287	0.0123886
0.480584	0.0101192
0.257413	-0.0139361
0.453779	0.00446072
0.535367	0.0128283
0.52124	0.0171723
0.420976	0.00505971
0.306095	-0.0124308
0.332097	-0.00494433
0.569709	0.0193895
0.498387	0.0103549
0.486991	0.0129227
0.490141	0.00652874
0.0847394	-0.0295135
0.303869	-0.0124104
0.418221	0.00299728
0.497643	0.0140253
0.503349	0.0160875
0.371597	-0.00186538
0.409607	0.00258308
0.472784	0.00531893
0.397337	-0.000547976
0.340388	-0.00549178
0.349722	-0.00659521
0.57565	0.0223148
0.360028	-0.00450334
0.50894	0.0158143
0.536146	0.0175734
0.488555	0.00889213
0.401977	-0.000990249
0.37606	-0.00330842
0.529306	0.0134698
0.334838	-0.00458963
0.512526	0.0148632
0.665191	0.0286122
0.461597	0.00332147
0.211866	-0.0231783
0.379619	-0.00235305
0.207335	-0.0202262
0.354256	-0.00516055
0.311398	-0.013191
0.40381	0.00276475
0.320291	-0.0103138
0.510371	0.00990467
0.26162	-0.0196834
0.499991	0.0130475
0.355578	-0.00215026
0.416844	0.00723877
0.342994	-0.00548652
0.259767	-0.0117993
0.410626	-0.000517658
0.593892	0.0252038
0.40986	0.00172486
0.332778	-0.00725564
0.433551	0.00500594
0.5664	0.0179051
0.39495	0.00137469
0.284985	-0.0108856
0.385577	-0.00223606
0.422634	0.00638123
0.350805	-0.00937988
0.494489	0.00994539
0.4373	0.00725264
0.452621	0.00166106
0.301282	-0.0147694
0.328087	-0.0127131
0.273617	-0.0141844
0.339999	-0.00671458
0.324979	-0.00932282
0.243531	-0.0187653
0.420053	0.00461119
0.297887	-0.00992985
0.397788	0.000946765
0.370092	-0.00184722
0.253589	-0.0152248
0.357545	-0.00327913
0.314241	-0.00918414
0.502853	0.0163478
0.43032	0.00148357
0.582099	0.0217785
0.396179	0.00232417
0.53756	0.0160423
0.213765	-0.0197897
0.362179	-0.00784534
0.340565	-0.00661612
0.409856	0.00173919
0.420246	-0.000152602
0.286594	-0.0146165
0.288117	-0.0152235
0.432926	0.00471559
0.502817	0.00999758
0.3125	-0.0119508
0.230378	-0.0209057
0.345605	-0.00737263
0.53103	0.0164207
0.460309	0.00590476
0.252427	-0.0146304
0.345333	-0.00500187
0.142799	-0.0249636
0.698	0.033328
0.436843	0.00488704
0.332063	-0.0063284
0.522851	0.0136257
0.544654	0.0159831
0.428721	0.00630601
0.22269	-0.0188311
0.25731	-0.0132554
0.426954	0.00594574
0.448254	0.00549005
0.540201	0.0190051
0.476195	0.00817121
0.302143	-0.00961343
0.419746	0.00717648
0.372782	-0.00636205
0.465533	0.00931289
0.254179	-0.0146934
0.424891	0.00393804
0.35129	-0.00480323
0.377929	-0.00569845
0.474607	0.0121434
0.461584	0.00748051
0.155226	-0.0281485
0.485143	0.00875306
0.204447	-0.0215619
0.253602	-0.0136882
0.505155	0.0151747
0.59092	0.0241058
0.423437	0.00413518
0.505051	0.0163804
0.446516	0.00780443
0.413715	0.0009251
0.514302	0.015229
0.326669	-0.00784956
0.427882	0.00629177
0.427613	0.00275981
0.43671	0.00228314
0.326527	-0.00908644
0.360443	-0.00793824
0.432747	0.00174552
0.61177	0.0241698
0.381774	-0.00177684
0.252849	-0.0150451
0.53315	0.012425
0.350635	-0.00791603
0.368051	-0.00169184
0.421192	0.00140568
0.333333	-0.00476437
0.335906	-0.0100786
0.482984	0.0114345
0.543918	0.019943
0.421234	0.00395357
0.272415	-0.0104353
0.512971	0.0124325
0.420586	0.00118343
0.319611	-0.00979097
0.265735	-0.0114347
0.333567	-0.00445328
0.408266	-0.00396183
0.491723	0.00981687
0.458653	0.00343765
0.583857	0.0236574
0.511448	0.0103026
0.319296	-0.00877548
0.469888	0.00690788
0.435446	0.00740115
0.536791	0.0163101
0.404796	-0.000542774
0.273776	-0.0128124
0.587188	0.0260941
0.480657	0.00731698
0.587035	0.0243936
0.37635	-0.001134
0.399192	-0.00137815
0.483698	0.00922054
0.543873	0.0153457
0.567259	0.0187646
0.413029	0.00320431
0.174796	-0.0247722
0.492018	0.008721
0.450255	0.00412566
0.484344	0.00884686
0.4968	0.0143508
0.449898	0.00568771
0.307574	-0.0111715
0.467028	0.00440542
0.300457	-0.011192
0.47541	0.0120961
0.538623	0.0162151
0.312493	-0.014741
0.341471	-0.0089248
0.422857	0.0044213
0.300536	-0.00907094
0.367992	-0.00281757
0.418038	0.00203574
0.499745	0.0130177
0.334676	-0.00632554
0.274069	-0.0145389
0.502409	0.0148505
0.541505	0.0173346
0.398606	-0.00109224
0.515771	0.00890764
0.292917	-0.0122293
0.283475	-0.0104386
0.415013	0.00074567
0.477679	0.00628914
0.264495	-0.0169285
0.294959	-0.0169933
0.506349	0.0118599
0.456761	0.00788102
0.314875	-0.0103255
0.470655	0.00917921
0.388768	0.00127277
0.284407	-0.0138412
0.396951	-0.00165855
0.508924	0.00888577
0.612613	0.0255867
0.358209	-0.00332462
0.440152	0.00442999
0.256464	-0.0141753
0.243813	-0.0196213
0.252346	-0.0153477
0.448655	-0.00042304
0.351742	-0.00929521
0.391667	-0.00374665
0.42919	0.00635729
0.49185	0.00802259
0.418265	0.00373547
0.316864	-0.0111058
0.416831	0.00245591
0.469614	0.00434168
0.397871	0.00128324
0.292905	-0.0122073
0.321131	-0.00700856
0.536424	0.0174724
0.255061	-0.0146337
0.574352	0.024509
0.615929	0.0232783
0.601897	0.0256275
0.346152	-0.00500686
0.368935	-0.000462216
0.305896	-0.0114778
0.253892	-0.0148871
0.456932	0.00595731
0.250007	-0.0140559
0.507497	0.0163435
0.443478	0.00358906
0.464226	0.00314359
0.356538	-0.00522764
0.344094	-0.00819856
0.342789	-0.00777324
0.542753	0.0180255
0.299737	-0.0119285
0.341077	-0.00521964
0.340943	-0.00932974
0.356624	-0.00541906
0.498254	0.0139139
0.305018	-0.013534
0.573425	0.0189062
0.426189	0.00218074
0.548429	0.0145611
0.35448	-0.0032398
0.479691	0.0146565
0.379007	-0.00517738
0.415452	-0.00173857
0.229202	-0.023055
0.224641	-0.0189429
0.304838	-0.0109025
0.38477	-0.00307665
0.386807	-0.00262481
0.401962	-0.00292813
0.250832	-0.0173706
0.230011	-0.0215836
0.3522	-0.00292681
0.366069	-0.00369788
0.48531	0.00602646
0.256519	-0.0175635
0.417371	0.00351916
0.415331	0.00165351
0.493598	0.00818872
0.463973	0.00526578
0.364569	-0.00469291
0.338429	-0.010522
0.288692	-0.00873208
0.354129	-0.00709129
0.553886	0.0174307
0.452321	0.00892112
0.284277	-0.015582
0.552487	0.0181042
0.360098	-0.00623963
0.467358	0.00604786
0.516708	0.0124494
0.377542	-0.00174434
0.408001	0.0043894
0.38572	-0.00185377
0.254388	-0.0174788
0.507839	0.0139302
0.477596	0.00959376
0.517381	0.0154316
0.429879	0.00114031
0.265695	-0.0147661
0.587821	0.0230398
0.475626	0.011763
0.458898	0.00747949
0.448038	0.00761079
0.395043	-0.00149424
0.27884	-0.0151064
0.415119	0.00397913
0.239527	-0.0159272
0.449896	0.00239274
0.453307	0.00465231
0.539077	0.016562
0.35636	-0.00334064
0.347857	-0.00588921
0.34955	-0.00606988
0.361675	-0.00370857
0.476709	0.00823577
0.258615	-0.0147417
0.620068	0.0284703
0.163673	-0.0268965
0.50342	0.0141642
0.508486	0.0144143
0.248198	-0.01932
0.606078	0.025397
0.386406	-0.00367208
0.541393	0.0144872
0.476698	0.00845974
0.543374	0.0189995
0.426221	0.000823947
0.334144	-0.00399077
0.334889	-0.00551766
0.47221	0.00729038
0.436738	0.00245208
0.341433	-0.00900948
0.474778	0.0110109
0.440588	0.00483687
0.423099	0.0067263
0.500023	0.0147252
0.291546	-0.00948299
0.352193	-0.00641686
0.455662	0.00626056
0.467753	0.00820945
0.417688	0.00232296
0.362748	-0.00675566
0.499231	0.0131319
0.327704	-0.00830519
0.288352	-0.01294
0.534738	0.0168348
0.596566	0.0255505
0.425331	0.00600601
0.410395	-0.00105512
0.3809	-0.00135672
0.276449	-0.0159755
0.454572	0.00378839
0.253591	-0.0142487
0.578275	0.0204354
0.328783	-0.0101602
0.458624	0.00535027
0.395208	-0.00022767
0.2606	-0.0166899
0.422524	0.00148911
0.323549	-0.00945422
0.374412	-0.00375842
0.466282	0.00736621
0.336231	-0.00876098
0.446487	0.00425973
0.587382	0.0236342
0.24512	-0.0165218
0.300089	-0.0105989
0.428365	0.00273932
0.529143	0.0127296
0.392602	-0.00427467
0.420779	-0.00053454
0.283799	-0.0113087
0.374811	0.000930345
0.26611	-0.0182742
0.38449	-0.000363852
0.432832	0.0012425
0.338964	-0.00985878
0.278093	-0.0138638
0.517258	0.0138044
0.548315	0.0155497
0.390081	-0.00359563
0.383998	-0.00109968
0.491116	0.0126033
0.175734	-0.0234023
0.417639	0.00294691
0.255206	-0.0127368
0.416667	0.00488142
0.339957	-0.00755113
0.348933	-0.00777166
0.549222	0.0212758
0.365144	-0.0091336
0.253682	-0.0156638
0.211569	-0.017929
0.241716	-0.016816
0.386252	-0.00524369
0.372112	-0.00384371
0.374807	-0.00356646
0.334897	-0.0064591
0.385407	-0.00607652
0.246732	-0.017329
0.467945	0.0108755
0.364891	-0.00151102
0.510877	0.011055
0.402845	-0.0013685
0.227062	-0.0204629
0.666667	0.0335013
0.282562	-0.0108759
0.667133	0.029222
0.440076	0.00464204
0.306347	-0.00794084
0.271822	-0.0153412
0.482252	0.00956803
0.251351	-0.016064
0.461798	0.00452544
0.393838	0.00213717
0.630322	0.0272688
0.367033	-0.00477049
0.35968	-0.00236405
0.342586	-0.00828858
0.498143	0.012269
0.507333	0.0117293
0.42802	0.00624643
0.515995	0.0130075
0.355172	-0.00584978
0.398732	0.00147367
0.425473	0.00166377
0.326986	-0.01093
0.512033	0.0114379
0.209039	-0.0246073
0.335024	-0.00582357
0.379952	-0.00245318
0.389633	-0.00429547
0.413903	0.00274554
0.45228	0.00282966
0.185138	-0.0226887
0.39659	0.00191099
0.751087	0.0439852
0.581966	0.0175426
0.416414	0.00221996
0.491046	0.00914594
0.408198	8.22379e-05
0.438868	0.00410398
0.509874	0.0149171
0.449619	0.0062854
0.357029	-0.00268052
0.41529	0.00255218
0.182757	-0.0194725
0.46231	0.00763977
0.1853	-0.0212123
0.566116	0.0220241
0.319276	-0.00889922
0.605819	0.02397
0.425492	0.00692842
0.58884	0.0240158
0.412882	0.000280051
0.504903	0.0099765
0.362484	-0.00243021
0.477537	0.00959031
0.416133	0.000493158
0.38102	-0.00257256
0.385942	-0.00338919
0.428505	0.00230241
0.481213	0.00945078
0.32241	-0.010636
0.341867	-0.00539658
0.518476	0.0156118
0.48119	0.00630054
0.253596	-0.0164274
0.285854	-0.0145605
0.497734	0.0114543
0.576148	0.0182658
0.505615	0.0108495
0.261882	-0.0160913
0.482897	0.00627914
0.441786	0.0079178
0.366412	-0.000436585
0.345804	-0.00484211
0.434078	0.00280775
0.344551	-0.00765709
0.271006	-0.0122806
0.483879	0.010004
0.419631	0.00191625
0.458233	0.00698185
0.350385	-0.00311191
0.601181	0.0192917
0.419353	0.000994355
0.433522	0.00578753
0.355166	-0.00569232
0.251233	-0.0149522
0.415455	0.00562905
0.379692	0.000191412
0.518604	0.0121348
0.395273	-0.00112858
0.468868	0.00320233
0.484187	0.0124577
0.431981	0.00599415
0.415971	-9.381e-05
0.387534	-0.000608891
0.416667	0.00312214
0.259407	-0.0200553
0.302587	-0.0120542
0.269891	-0.0193066
0.424258	0.00302045
0.529048	0.0157858
0.416667	0.00475631
0.387079	-0.0015811
0.414798	-0.000165452
0.327942	-0.00809882
0.318831	-0.0108947
0.319124	-0.0132968
0.497961	0.00718845
0.483182	0.0128235
0.224472	-0.0204143
0.414238	0.00437851
0.588923	0.0216057
0.361914	-0.00575937
0.387135	-0.00583839
0.33977	-0.00686254
0.461597	0.00747522
0.315486	-0.0123788
0.395203	-0.00376429
0.318955	-0.00971217
0.373439	-0.00380361
0.442136	0.0053119
0.318492	-0.0106787
0.478052	0.0102224
0.383856	-0.00631354
0.276481	-0.011392
0.556484	0.0208091
0.360288	-0.00561723
0.49746	0.0146082
0.282916	-0.00981256
0.356182	-0.00528198
0.500413	0.0148763
0.201502	-0.0219768
0.385654	-0.000220764
0.386528	-0.0026006
0.550426	0.0146415
0.462485	0.0052074
0.43019	0.00205183
0.567175	0.0172176
0.391322	0.000105365
0.268456	-0.0132726
0.422923	0.00317641
0.371274	-0.00526297
0.307994	-0.011287
0.432041	0.00262929
0.430951	0.00165804
0.317777	-0.0106086
0.307862	-0.0103351
0.239753	-0.0174138
0.537721	0.0191505
0.506418	0.0148725
0.353167	-0.00616067
0.430323	0.00419403
0.350308	-0.00918434
0.315445	-0.0114161
0.315085	-0.0100431
0.387774	-0.000733608
0.199055	-0.0219085
0.422383	0.000792382
0.420641	0.00483234
0.441521	0.00584208
0.467507	0.00716598
0.362286	-0.00297534
0.416285	0.00345753
0.498749	0.0104967
0.3152	-0.011928
0.27956	-0.01331
0.493587	0.00758543
0.416578	0.0017604
0.245725	-0.0167533
0.421203	0.000560264
0.333812	-0.00521233
0.378629	-0.00203504
0.402786	-0.00240223
0.421234	0.00446761
0.48263	0.00913141
0.287295	-0.0151568
0.297065	-0.0106762
0.432167	0.00243272
0.493497	0.0105134
0.484053	0.00888109
0.343756	-0.00556462
0.388779	0.00176483
0.351617	-0.00389316
0.511011	0.0114511
0.44411	0.00506383
0.402782	-0.00294694
0.416675	0.00561701
0.263644	-0.0173068
0.421559	0.00447852
0.370497	-0.00347666
0.502613	0.0134448
0.487353	0.00889267
0.248569	-0.0165172
0.487732	0.0126028
0.543468	0.0171079
0.510661	0.0135722
0.365842	-0.00623207
0.382377	-0.00418699
0.43782	0.00695293
0.346315	-0.00722865
0.337602	-0.00480451
0.450443	0.00322623
0.518929	0.0104176
0.408593	0.000776397
0.496267	0.0128431
0.499768	0.0153555
0.328802	-0.00691168
0.380066	-0.0028757
0.387014	-0.00303107
0.286404	-0.0110761
0.412424	0.000684715
0.360297	-0.00506729
0.361749	-0.00468084
0.474604	0.00858982
0.63145	0.0250491
0.201936	-0.020233
0.400963	0.00299495
0.376383	-0.00175835
0.261046	-0.0157808
0.333958	-0.005303
0.418307	0.00623335
0.60749	0.0219571
0.499699	0.0120481
0.1881	-0.0240024
0.241357	-0.0171358
0.400297	-0.00116
0.513967	0.0124917
0.167412	-0.0252775
0.347212	-0.00383269
0.341113	-0.0113952
0.299988	-0.0116116
0.362676	-0.0031071
0.42919	0.00296982
0.287964	-0.0115898
0.29497	-0.0113562
0.411934	0.00141124
0.404352	0.00188708
0.430801	0.00261537
0.529677	0.0149975
0.480478	0.015035
0.250023	-0.0147091
0.218497	-0.0227664
0.418944	0.00455506
0.365554	-0.00490685
0.334992	-0.00656669
0.301272	-0.0110087
0.541988	0.0153867
0.45946	0.00707541
0.483967	0.00820341
0.539445	0.0141765
0.450393	0.00132391
0.434781	0.00447612
0.284867	-0.011676
0.398405	-0.00054204
0.411978	-0.00180774
0.339419	-0.0115793
0.401825	-0.00118725
0.421641	0.00041597
0.528267	0.0158625
0.416371	0.00430679
0.405259	-0.00600436
0.325533	-0.0143876
0.428872	0.00410708
0.534934	0.0138709
0.668253	0.0360429
0.5	0.0146791
0.255932	-0.0177018
0.38654	-0.00174659
0.358559	-0.000955744
0.231905	-0.0187313
0.504007	0.00832977
0.39427	-0.00268059
0.507559	0.0102037
0.383859	-0.00649687
0.428289	0.00172176
0.311476	-0.0106284
0.448815	0.00664982
0.190842	-0.0251917
0.47985	0.00953076
0.372442	-0.00415984
0.436561	0.00445038
0.394819	-0.00354707
0.411716	-0.000982351
0.439486	0.00581505
0.379205	-0.0031034
0.388982	-0.0044452
0.182828	-0.0232615
0.362019	-0.00841126
0.439971	0.00455236
0.380432	-0.0071277
0.517757	0.0119166
0.449885	0.0067685
0.5	0.0151706
0.37291	-0.00683794
0.275274	-0.0136458
0.510173	0.0140844
0.419665	0.000538353
0.529109	0.0138486
0.327366	-0.011139
0.416851	0.00445373
0.59287	0.0221814
0.382826	-0.00616898
0.464643	0.00960565
0.502488	0.0128137
0.230407	-0.0218146
0.402099	0.000221724
0.252509	-0.0157625
0.424817	0.00208863
0.411377	0.000250256
0.323011	-0.00968778
0.304286	-0.0105251
0.414691	-0.000492445
0.433613	0.00308905
0.486177	0.0106443
0.431201	0.00134774
0.460868	0.00581472
0.359511	-0.00148576
0.43502	-0.0015115
0.275531	-0.0133965
0.500242	0.0112591
0.409463	-0.0034093
0.338733	-0.00673649
0.451244	0.00771043
0.452767	0.00725741
0.469821	0.00543462
0.372335	-0.00319747
0.514185	0.014602
0.443954	0.00432415
0.428761	0.00678383
0.554218	0.0162514
0.327689	-0.0110131
0.368454	-0.00237731
0.541528	0.0129532
0.476293	0.00985755
0.47682	0.00929514
0.120523	-0.0283373
0.414485	-0.00136659
0.299481	-0.0142172
0.267254	-0.0174957
0.4341	0.00405668
0.376056	-0.00343141
0.32359	-0.00554581
0.102645	-0.0282074
0.54783	0.0210735
0.456858	0.00747124
0.497748	0.0133323
0.333398	-0.00544895
0.207121	-0.0199485
0.611082	0.0275377
0.438773	0.00161677
0.49068	0.0114261
0.250624	-0.020173
0.259093	-0.0143008
0.466923	0.00709109
0.417535	0.00600809
0.429691	0.00500341
0.265473	-0.0146757
0.382182	-0.00365829
0.540166	0.014722
0.57336	0.0202478
0.408603	0.00257018
0.242665	-0.0160615
0.462268	0.00900398
0.379073	-0.00683231
0.418972	0.000440379
0.427142	7.70596e-06
0.478292	0.0105614
0.536853	0.017371
0.474214	0.00851447
0.309206	-0.00799671
0.357205	-0.00390807
0.336597	-0.00628415
0.303078	-0.0109762
0.567503	0.022286
0.256732	-0.0156746
0.473158	0.00889917
0.513531	0.0158245
0.393775	-0.00169474
0.366441	-0.00204028
0.395669	-0.000439556
0.30494	-0.0103395
0.486805	0.0095442
0.223139	-0.0217144
0.500406	0.0163198
0.42216	0.00314275
0.273152	-0.0141665
0.198037	-0.0196916
0.265589	-0.0175274
0.298931	-0.00980359
0.592759	0.0223087
0.357099	-0.00984199
0.40883	-0.001019
0.349791	-0.0050944
0.529014	0.0140657
0.399489	0.00224429
0.417798	0.0058126
0.432108	0.000318396
0.424727	0.0053079
0.582548	0.0208113
0.375578	-0.00555418
0.628115	0.0256904
0.27157	-0.0130583
0.531586	0.0168845
0.237258	-0.0156973
0.468414	0.00662048
0.500456	0.0132014
0.480933	0.0101322
0.534018	0.0157809
0.518077	0.0141152
0.423505	0.00142369
0.194714	-0.0211075
0.45324	0.00586072
0.33401	-0.00903297
0.499153	0.011626
0.315472	-0.00758633
0.380256	-0.00652606
0.327879	-0.0087089
0.362364	-0.00465643
0.227545	-0.0184032
0.402889	0.00190356
0.555267	0.018763
0.596822	0.0255438
0.465147	0.00865178
0.405292	0.000697101
0.257759	-0.0181468
0.372478	-0.00127579
0.510277	0.0105599
0.502159	0.0148802
0.480642	0.0113861
0.344206	-0.00313341
0.517101	0.0171865
0.487865	0.00910486
0.335084	-0.00786048
0.448794	0.00425027
0.446357	0.00958826
0.253248	-0.0141701
0.364803	-0.00110027
0.386146	-0.00222591
0.427456	0.00293677
0.274987	-0.0108905
0.217112	-0.0145407
0.467154	0.00831072
0.350845	-0.00435906
0.00113666	-0.0352305
0.453387	0.00918592
0.434078	0.00490471
0.301619	-0.00841962
0.474017	0.0101249
0.495022	0.00943082
0.347728	-0.00559205
0.351613	-0.00706517
0.343891	-0.00705893
0.396084	-0.00111023
0.465565	0.00908223
0.249672	-0.0134126
0.381477	0.000102052
0.342301	-0.0084037
0.411535	-0.00141812
0.418818	0.0020811
0.34306	-0.00706717
0.493064	0.00902756
0.417291	-0.00048711
0.400393	-0.000661163
0.480357	0.00951966
0.261245	-0.0141942
0.361274	-0.00495759
0.356908	-0.0045512
0.237021	-0.0171836
0.421847	0.00504524
0.364366	-0.00598774
0.570163	0.019522
0.474349	0.0078717
0.369104	-0.00338317
0.41674	0.00121747
0.479461	0.0115995
0.247254	-0.017465
0.468929	0.0105366
0.337151	-0.00647417
0.423006	0.00138085
0.37408	-0.00189973
0.333873	-0.00727608
0.245925	-0.0172216
0.252191	-0.0149022
0.434831	0.000866672
0.290147	-0.0136344
0.510201	0.0131236
0.51651	0.017667
0.510363	0.0130213
0.250004	-0.0154613
0.254839	-0.0128105
0.330689	-0.00494683
0.427288	0.00226509
0.457653	0.00343996
0.420452	0.00316681
0.383803	-0.00323917
0.386824	-0.00269898
0.335571	-0.0106602
0.531043	0.0144275
0.478151	0.00988374
0.358517	-0.00747557
0.439423	0.00292179
0.420097	0.00417103
0.345928	-0.00920886
0.400483	0.00143468
0.258816	-0.0141313
0.553402	0.0172381
0.261212	-0.014199
0.333742	-0.00527934
0.510793	0.00758949
0.292197	-0.0135552
0.255576	-0.0142093
0.370095	-0.00473121
0.282555	-0.0153288
0.329744	-0.0119166
0.416794	0.00547281
0.343683	-0.00753565
0.340351	-0.00285482
0.406431	0.00207366
0.477279	0.00987102
0.207527	-0.0203351
0.431821	0.00529186
0.203548	-0.0181954
0.425247	0.00127015
0.446407	0.00130172
0.174081	-0.0242395
0.510009	0.0117634
0.253861	-0.0150987
0.345699	-0.0077716
0.501604	0.0136797
0.296637	-0.0122522
0.275316	-0.0128051
0.417716	0.00401134
0.443634	0.000234018
0.348545	-0.00392378
0.28817	-0.0112122
0.289485	-0.0127733
0.401731	0.000992401
0.569398	0.0218803
0.411403	0.00131203
0.48043	0.00949572
0.276098	-0.0123501
0.412477	0.000942686
0.35697	-0.0014443
0.52474	0.0142131
0.550434	0.0141273
0.332722	-0.00697902
0.334222	-0.00904808
0.485477	0.0089026
0.284769	-0.0113011
0.415935	0.000205776
0.403621	-0.00139794
0.420856	0.000422428
0.459486	0.00679044
0.470571	0.00847406
0.428962	0.00365195
0.117289	-0.0324252
0.342149	-0.00457482
0.275151	-0.013346
0.250587	-0.0152135
0.396907	0.00127828
0.537137	0.0137932
0.283679	-0.0120302
0.584546	0.0245697
0.403505	-0.000503851
0.429664	0.00268225
0.451627	0.00494371
0.396176	-0.000487508
0.573443	0.0194845
0.340363	-0.00899064
0.387064	-0.00582058
0.406897	-0.000360399
0.354151	-0.00516183
0.360299	-0.00395082
0.356703	-0.00299313
0.380302	-0.00181316
0.513336	0.01285
0.366096	-0.00732269
0.384917	0.00178814
0.51802	0.0160651
0.498242	0.00774703
0.521196	0.013769
0.417124	-0.00123867
0.434449	0.00212754
0.355582	-0.0057171
0.496399	0.0130983
0.391858	-0.00269972
0.513972	0.0127775
0.409218	-0.00109297
0.172108	-0.0228774
0.540101	0.0145453
0.459318	0.00909118
0.419073	0.00175314
0.183199	-0.0218418
0.333333	-0.00616942
0.246895	-0.0182547
0.387089	0.0010405
0.240634	-0.020977
0.282036	-0.0123077
0.517917	0.0128861
0.212938	-0.0221351
0.337119	-0.00397667
0.420994	0.00380248
0.516905	0.0106063
0.46434	0.00555409
0.380965	-0.00100934
0.566296	0.016934
0.353198	-0.00212015
0.479705	0.00531948
0.25329	-0.01335
0.703316	0.0364291
0.372181	-0.00128144
0.547209	0.0153915
0.428477	0.000798332
0.437996	0.00283041
0.406072	-0.00237598
0.415517	0.00555662
0.380328	-0.00231807
0.61202	0.0273407
0.420283	0.00298453
0.528123	0.0179015
0.385634	-0.00246375
0.506876	0.0101907
0.339625	-0.00389593
0.465091	0.00405953
0.348668	-0.00252611
0.436905	0.00563645
0.307477	-0.0119611
0.49439	0.00929794
0.526684	0.0136062
0.354747	-0.00588961
0.350978	-0.00723064
0.474173	0.00899143
0.564942	0.0214403
0.373874	0.0020704
0.442024	0.00435601
0.52792	0.0103298
0.334375	-0.00524348
0.501654	0.00482956
0.370596	-0.00654197
0.683116	0.0335787
0.462597	0.00877719
0.449057	0.00695978
0.455085	0.00789361
0.357462	-0.0058687
0.402576	0.00048073
0.366966	-0.00187929
0.513625	0.0135849
0.428891	0.0037294
0.336757	-0.00827017
0.43381	0.00129153
0.493189	0.00887849
0.341645	-0.00503035
0.354319	-0.0082741
0.295861	-0.0130475
0.458569	0.0049783
0.470587	0.0106592
0.351683	-0.00432232
0.563999	0.0184411
0.391903	-0.00288727
0.508147	0.0107952
0.258933	-0.0157467
0.272478	-0.0144907
0.411573	0.00318
0.517358	0.0177095
0.422391	0.00369989
0.29782	-0.0102677
0.55506	0.0194832
0.403235	-0.00252636
0.394192	-0.00137306
0.4201	0.00546822
0.348187	-0.00505509
0.307761	-0.0115082
0.390126	-0.00307649
0.288119	-0.0119351
0.585735	0.0267959
0.384423	-0.0105411
0.513623	0.012641
0.504074	0.0142802
0.519519	0.015424
0.520359	0.0131628
0.348451	-0.00424964
0.400779	0.00215097
0.370566	-0.00945417
0.359686	-0.00479478
0.558788	0.0167416
0.584489	0.0246951
0.496618	0.0126463
0.25	-0.0155327
0.596033	0.0269282
0.501315	0.0115139
0.446337	0.00672881
0.455421	0.00911412
0.470113	0.0100559
0.344838	-0.00691192
0.324394	-0.00913977
0.3571	-0.00392232
0.501101	0.0136764
0.492295	0.00667394
0.13906	-0.0285586
0.444547	0.00666241
0.395888	-0.00110604
0.506392	0.00935931
0.670104	0.0319321
0.516335	0.0136406
0.357948	-0.00244322
0.425199	0.00351647
0.255528	-0.0151074
0.462185	0.00539516
0.416667	0.00565487
0.271025	-0.0154197
0.409124	-0.000916278
0.445109	0.00676851
0.584496	0.0247359
0.416768	0.00475203
0.336366	-0.00787991
0.373913	-0.00411232
0.466085	0.00899435
0.424687	0.00307984
0.27736	-0.012163
0.500129	0.0125876
0.144601	-0.0245019
0.290426	-0.0145432
0.431117	0.00651676
0.335821	-0.00660916
0.454703	0.00441206
0.499709	0.0148729
0.50264	0.0124122
0.448849	0.00164009
0.513269	0.0128088
0.441253	0.00725273
0.35567	-0.00227504
0.297573	-0.0102688
0.45801	0.00675554
0.407248	-0.00159092
0.546214	0.0178656
0.467046	0.0109838
0.540086	0.0138197
0.419224	-0.000219438
0.324624	-0.00841583
0.320074	-0.0079087
0.3366	-0.00692706
0.274462	-0.0168428
0.327559	-0.00828347
0.587822	0.0216315
0.416858	0.0042701
0.418485	0.00137253
0.501462	0.0129439
0.455178	0.00784814
0.495904	0.0118437
0.305251	-0.0125813
0.510437	0.01529
0.366917	-0.00434621
0.333333	-0.00426672
0.214685	-0.0211476
0.333333	-0.00644162
0.428843	-0.00147967
0.297444	-0.0112522
0.310606	-0.0078074
0.444199	0.00481189
0.522405	0.0120293
0.527657	0.0137942
0.366236	-0.00320787
0.439875	0.00144788
0.392106	0.000382102
0.430318	0.00706843
0.461428	0.00619887
0.429171	0.00625803
0.375943	-0.00369007
0.416581	0.00426151
0.276516	-0.0133932
0.41115	0.00173103
0.453633	0.00803085
0.426689	0.00655578
0.385261	-0.00371618
0.544016	0.0190665
0.528895	0.012658
0.429857	-0.000992234
0.26	-0.0170439
0.175849	-0.0220414
0.583305	0.0214317
0.409927	-2.2308e-05
0.320356	-0.0122966
0.393172	-8.02185e-05
0.254476	-0.0179217
0.107989	-0.0262964
0.38699	-0.00203645
0.54148	0.0132699
0.348888	-0.0062021
0.594755	0.0251693
0.409052	-0.00376705
0.500254	0.00566451
0.327606	-0.00848642
0.199159	-0.0222288
0.411276	0.00192366
0.380552	-0.00560825
0.407323	0.000936518
0.520453	0.0150888
0.601577	0.0249988
0.57394	0.0166365
0.431396	0.00257256
0.357087	-0.00297755
0.436918	0.00536598
0.398271	0.000586857
0.458016	0.00644496
0.418126	0.00130153
0.614565	0.0270553
0.360328	-0.00847361
0.416039	0.00347351
0.335545	-0.00816241
0.271735	-0.0122503
0.409026	-0.000237919
0.3345	-0.00989359
0.500758	0.0105558
0.390934	0.000685723
0.5	0.0165418
0.458727	0.00482975
0.455442	0.00949725
0.216551	-0.0190356
0.38019	-0.00367654
0.34675	-0.00604403
0.310669	-0.0155409
0.354932	-0.00511086
0.525265	0.0162919
0.51609	0.00975247
0.359785	-0.00323022
0.435762	0.0011118
0.45245	0.00561512
0.363498	-0.00764866
0.351961	-0.00365434
0.261735	-0.0119531
0.427606	0.00260961
0.259935	-0.0185074
0.508349	0.014033
0.389183	-0.00202637
0.368733	-0.00697054
0.475166	0.00920571
0.478113	0.0113817
0.503406	0.0113551
0.432576	0.00508688
0.327417	-0.00662938
0.276913	-0.0142344
0.425571	-0.000746078
0.458764	0.00647349
0.407154	0.000776441
0.319634	-0.0122894
0.48811	0.0118151
0.258628	-0.0180517
0.423895	0.000835627
0.499442	0.0124036
0.327081	-0.00584714
0.466877	0.00870834
0.542892	0.0149565
0.253353	-0.017638
0.384476	-0.00265025
0.352447	-0.00904757
0.504106	0.0136512
0.363463	-0.00171997
0.288573	-0.0115879
0.394705	-0.00411309
0.183616	-0.0233168
0.545129	0.015736
0.413556	0.00482617
0.423399	0.003655
0.398753	0.00277281
0.253016	-0.0152017
0.492467	0.0107977
0.35235	-0.00714932
0.311948	-0.0108911
0.4277	0.00385382
0.335493	-0.00739184
0.421661	0.0039586
0.555846	0.0146895
0.395897	-0.00141503
0.630299	0.0267801
0.38016	9.17224e-06
0.167532	-0.0240907
0.542784	0.0165165
0.381167	-0.00139424
0.423215	0.00120951
0.261396	-0.0121522
0.283911	-0.0154699
0.429303	0.00755271
0.433383	0.00149251
0.448735	0.00680942
0.526495	0.013421
0.472768	0.00952447
0.423633	0.00108778
0.315206	-0.0118459
0.42549	-5.44557e-05
0.423187	0.00189696
0.563663	0.0168559
0.430366	0.00176672
0.36712	-0.00443359
0.364499	0.000666086
0.534239	0.017348
0.471993	0.0105349
0.392286	0.000665426
0.376087	-0.00593343
0.251062	-0.0145425
0.523795	0.0127449
0.448895	0.00701741
0.407711	0.00178476
0.339118	-0.00762442
0.399934	0.00236312
0.459887	0.00743559
0.268838	-0.0160563
0.460402	0.0116521
0.479041	0.00854509
0.661385	0.0345268
0.329209	-0.00700701
0.253985	-0.0152676
0.386998	-0.00103889
0.496857	0.0107081
0.460135	0.0041162
0.475924	0.0105131
0.468775	0.009145
0.383489	0.00165711
0.369603	-0.00388719
0.304816	-0.0151041
0.464898	0.0057434
0.418876	0.00410615
0.360993	-0.00536218
0.293533	-0.0134045
0.418133	-0.001231
0.427848	0.00746515
0.480255	0.00920615
0.453867	0.0039076
0.384729	-0.00222812
0.365382	-0.00536989
0.311092	-0.0086696
0.128031	-0.0246296
0.291101	-0.0114556
0.206876	-0.0217002
0.455773	0.00703057
0.4997	0.0112224
0.308771	-0.0116216
0.334944	-0.0103998
0.440114	0.00242677
0.296339	-0.0119034
0.419185	0.00235116
0.520938	0.01019
0.381971	-0.00312081
0.552873	0.01585
0.372963	-0.00541214
0.196595	-0.0212741
0.398918	-0.00254507
0.314441	-0.00843567
0.384417	-0.005458
0.386974	-0.00330974
0.277531	-0.0133332
0.495069	0.0153743
0.422638	0.00541926
0.293065	-0.0130639
0.519006	0.0169309
0.408682	0.00301672
0.364476	-0.00278995
0.367855	-0.00574455
0.49863	0.00966753
0.489626	0.0124878
0.556974	0.0215307
0.343203	-0.00865806
0.585566	0.025449
0.433757	0.00792156
0.371481	-0.00306324
0.2923	-0.00989928
0.168057	-0.0253836
0.561275	0.0171726
0.173857	-0.0231147
0.294357	-0.00977588
0.273593	-0.0149965
0.611514	0.0240877
0.37282	2.87214e-05
0.354004	-0.00426818
0.373801	-0.00277619
0.396742	0.000361924
0.415625	-0.00327352
0.34829	-0.0060954
0.371302	-0.0043205
0.491189	0.00681794
0.282254	-0.0148585
0.340704	-0.00476813
0.666947	0.0336254
0.32619	-0.00538746
0.264237	-0.0168737
0.442868	-0.00084363
0.575585	0.024658
0.321854	-0.00988182
0.33533	-0.00849544
0.423004	0.00180096
0.487793	0.0145051
0.406933	-0.000147828
0.318571	-0.00978899
0.361391	-0.00464903
0.606067	0.0262068
0.311926	-0.0107274
0.44328	0.00633157
0.424532	0.00507251
0.475055	0.0100979
0.274724	-0.0130515
0.320259	-0.0112205
0.359374	-0.00224777
0.588555	0.0255485
0.409455	-0.00384567
0.378641	-0.00220396
0.334309	-0.0026325
0.483504	0.00978528
0.558428	0.0180552
0.515573	0.0157105
0.589138	0.021108
0.501554	0.0155281
0.297517	-0.0165459
0.491656	0.0120733
0.3489	-0.00600636
0.278285	-0.0188262
0.435082	0.00102997
0.326741	-0.00765842
0.391647	-0.0024906
0.331587	-0.0123067
0.412652	0.00196175
0.477368	0.0122199
0.314457	-0.0118112
0.403219	0.00206631
0.413938	0.000895723
0.510078	0.0118851
0.418058	0.00192863
0.353937	-0.00566642
0.341265	-0.00427973
0.416667	0.00285408
0.491057	0.0073839
0.43683	-0.000439358
0.400141	0.00278249
0.187365	-0.0183996
0.434593	0.00149415
0.394172	-0.00411502
0.541682	0.0156403
0.416667	0.00464555
0.558593	0.0220476
0.459645	0.00772783
0.398124	-3.46428e-05
0.333333	-0.00317781
0.607978	0.028907
0.429378	0.00144709
0.384679	-0.00125059
0.309427	-0.00762355
0.267282	-0.0135636
0.337627	-0.00808304
0.456963	0.00727555
0.468677	0.0102787
0.387942	-0.00147785
0.265394	-0.0135932
0.388637	-0.00614812
0.543415	0.0159504
0.314601	-0.0121919
0.338724	-0.00523579
0.262359	-0.0133111
0.452358	0.00648883
0.515066	0.0154277
0.346775	-0.00538775
0.383123	-0.00346332
0.32884	-0.00927924
0.456321	0.00436111
0.42308	0.00309215
0.406228	0.00328605
0.387339	-0.00510537
0.285967	-0.0149258
0.326834	-0.00862632
0.291119	-0.0174612
0.387699	-0.00271201
0.592147	0.0218293
0.398001	0.00122689
0.41981	0.00422913
0.517952	0.0141217
0.435922	0.00162293
0.169194	-0.0269666
0.319452	-0.010626
0.34942	-0.00547614
0.39385	0.000909005
0.388167	-0.00835453
0.337238	-0.00657361
0.331221	-0.00373307
0.392069	-0.00476681
0.425367	0.00589005
0.355034	-0.00798494
0.416335	0.00495062
0.442584	0.00324917
0.65309	0.0316009
0.416669	0.00629917
0.452895	0.00573511
0.388152	0.000447869
0.182315	-0.0203135
0.589236	0.0268362
0.313127	-0.00948459
0.500443	0.0121076
0.245901	-0.01888
0.379631	-0.00485972
0.501819	0.0119395
0.506226	0.00819998
0.346033	-0.00946444
0.452554	0.00647489
0.461544	0.0102843
0.333333	-0.00764607
0.449614	0.000913732
0.400352	-0.00111891
0.308463	-0.0115398
0.350742	-0.00432772
0.499698	0.0171479
0.216387	-0.0200524
0.418262	-0.00118278
0.32009	-0.0117837
0.394396	0.000645867
0.289566	-0.0138777
0.337714	-0.00874287
0.508326	0.0147183
0.537129	0.0150369
0.459219	0.00471392
0.367485	-0.00119578
0.133966	-0.0254636
0.500472	0.00965267
0.439871	0.00256132
0.391843	0.00125467
0.360111	-0.00593755
0.352675	-0.00657785
0.431137	0.00575071
0.303941	-0.0122475
0.29648	-0.012459
0.50065	0.0150295
0.542894	0.0151006
0.496999	0.0100859
0.53822	0.0179616
0.385052	-5.9249e-05
0.392913	-0.00120777
0.542445	0.0136815
0.475177	0.00987322
0.484411	0.0104419
0.583403	0.0237313
0.26213	-0.0154475
0.515065	0.0145805
0.417749	0.00400744
0.458612	0.00952628
0.32165	-0.00728537
0.428669	0.000866995
0.504238	0.0095406
0.334014	-0.00423764
0.35327	-0.00516334
0.360717	-0.00646624
0.152207	-0.0251242
0.262319	-0.0165718
0.480432	0.00754639
0.43489	0.00210052
0.159339	-0.028056
0.546246	0.0143523
0.210204	-0.0205936
0.333504	-0.00576139
0.417758	0.00383549
0.525787	0.0141256
0.392767	0.00304651
0.379405	-0.00541639
0.410835	0.00210667
0.436253	0.0034157
0.312261	-0.00848948
0.622754	0.0291935
0.471525	0.00663959
0.372195	-0.00258467
0.526085	0.0121759
0.509029	0.014755
0.514562	0.0131056
0.482692	0.0101253
0.484528	0.00983603
0.598659	0.0250165
0.409345	0.00185694
0.192835	-0.0201276
0.534864	0.01568
0.284257	-0.0146555
0.26311	-0.0202882
0.497978	0.0110618
0.367349	-0.00263046
0.434806	0.00277091
0.396236	0.00160926
0.298268	-0.010316
0.206842	-0.0212321
0.361715	-0.00287181
0.441486	0.00385705
0.369625	-0.00150509
0.495045	0.012604
0.282892	-0.0126001
0.354995	-0.0039735
0.269198	-0.0134877
0.404394	-0.00385144
0.474982	0.0105636
0.50319	0.0115994
0.472649	0.00641266
0.444821	0.00541785
0.382583	-0.00324096
0.434018	0.00284525
0.404348	-0.000304847
0.540445	0.018669
0.349054	-0.00392805
0.499869	0.0141705
0.322176	-0.0102188
0.345062	-0.00879492
0.506855	0.0145587
0.667345	0.0338688
0.480421	0.0126068
0.457412	0.00655833
0.499981	0.0128213
0.334444	-0.00807432
0.485261	0.00903185
0.404543	-0.000247351
0.352164	-0.00981987
0.467701	0.00806316
0.303286	-0.0101933
0.357953	-0.0097141
0.370675	-0.000733841
0.368962	-0.00345436
0.365694	-0.00652208
0.328375	-0.00769736
0.270966	-0.00954423
0.381749	-0.0023042
0.371435	-0.00565936
0.516838	0.010102
0.344786	-0.00676356
0.415506	0.000260681
0.51476	0.0120292
0.412835	-0.00100561
0.533618	0.0159751
0.206259	-0.022337
0.302737	-0.00861382
0.382027	-0.00178365
0.612093	0.0276599
0.353691	-0.00897517
0.44376	0.00414385
0.418611	-0.00294321
0.51993	0.0131897
0.432803	0.00627223
0.333414	-0.00515
0.466743	0.00947036
0.351329	-0.00471083
0.543595	0.015996
0.500975	0.0148775
0.500701	0.0159195
0.338405	-0.00481154
0.261712	-0.0171024
0.356688	-0.00869396
0.543085	0.0167732
0.338558	-0.00793891
0.368578	-0.00416314
0.409898	0.00366788
0.369387	-0.00241912
0.406016	-0.00147908
0.335541	-0.00339768
0.442905	0.00115936
0.420469	0.00639145
0.194385	-0.0209944
0.197847	-0.0216794
0.522705	0.0126377
0.260683	-0.0184976
0.439766	0.00182625
0.335449	-0.0061847
0.384748	-0.00639421
0.407492	0.00215309
0.362169	-0.00564583
0.515912	0.018116
0.369009	-0.00337105
0.419218	0.00573872
0.564438	0.0185661
0.411107	0.00255402
0.235099	-0.019014
0.433015	0.00449588
0.440188	-0.00387615
0.541279	0.0162086
0.499999	0.0129775
0.428589	0.00482982
0.535483	0.0155013
0.341676	-0.0103784
0.29364	-0.0163489
0.383596	-0.000731723
0.34508	-0.00483329
0.38415	0.000210605
0.382991	-0.00282194
0.346626	-0.0102583
0.50198	0.0165423
0.576178	0.0197753
0.432433	0.00807853
0.470393	0.00431123
0.261155	-0.0137723
0.497225	0.00976764
0.3183	-0.0110495
0.209075	-0.0204482
0.302152	-0.0109756
0.396074	0.00127085
0.21288	-0.0184038
0.394652	-0.000554919
0.342848	-0.00736755
0.322354	-0.0116722
0.46105	0.00845141
0.406458	0.00107196
0.463149	0.00947459
0.400121	0.00100879
0.518479	0.012281
0.537028	0.0163727
0.343884	-0.0044091
0.596861	0.0251689
0.38363	-0.00494198
0.426999	0.00401585
0.407659	0.00226712
0.408549	-0.00148729
0.448921	0.00276538
0.625412	0.0296701
0.451973	0.00469372
0.329968	-0.00963052
0.528126	0.0173783
0.449642	0.00558145
0.469744	0.010483
0.580632	0.0241897
0.269853	-0.0137117
0.362362	-0.00287148
0.51148	0.013516
0.329443	-0.00794309
0.474066	0.00690918
0.325753	-0.00682979
0.238428	-0.0201788
0.415528	0.00288197
0.420888	0.00109111
0.557709	0.0157325
0.467083	0.00427551
0.593703	0.027278
0.535604	0.0165449
0.444744	0.00464986
0.146876	-0.0244838
0.384867	-0.00286725
0.558249	0.0172478
0.615803	0.0268868
0.393968	0.00241857
0.176375	-0.0197306
0.418955	0.000232853
0.334213	-0.00632113
0.499613	0.0101041
0.298795	-0.0120751
0.360225	-0.00527354
0.33341	-0.00644387
0.405786	-0.000387395
0.392169	0.00276666
0.401734	-6.35091e-05
0.38733	-0.0032451
0.388114	-0.000181845
0.450655	0.00521405
0.252245	-0.0143608
0.333333	-0.006737
0.308216	-0.0107383
0.538932	0.0169139
0.524048	0.0130282
0.184355	-0.0262406
0.612675	0.0262291
0.425766	0.00104801
0.414214	0.00430972
0.447799	0.00716361
[truncated: 25,016 more rows]

## Sheet: 2d
c	dc_B	dc_C
0	-0.0133354	-0.0064904
1	0.0105447	0.014159
3	-0.00389013	-0.0101475
1	-0.000231241	0.0103063
5	0.0126351	0.00437508
2	-0.0165113	0.00144145
5	0.0236622	0.00264991
5	0.00648705	-0.0113422
0	0.00704359	-0.0218319
0	0.0084676	-0.0049097
3	0.000773398	-0.00338452
0	-0.000792382	-0.0196949
1	0.00129199	0.00570848
4	0.00488058	-1.93361e-05
6	0.00171781	-0.0310814
2	-0.00932389	0.0163737
10	0.00181073	-0.0124115
8	0.031641	-0.00409041
2	0.000900826	-0.0256584
11	0.0141102	0.0229022
13	-0.00317737	0.0042357
0	-0.00285419	-0.0161538
6	0.0143423	-0.0137567
12	0.0130078	-0.017774
1	0.0177919	0.0127585
3	-0.000712536	-0.00498819
12	0.0143139	-0.0213033
10	0.00679999	-0.014933
0	-0.0183062	-0.000850773
0	-0.0128819	-0.00267547
3	-0.00451945	-0.00535832
1	-0.000946324	0.0208444
6	0.00223539	-0.0259741
1	0.00153638	-0.00257755
7	-0.000736626	-0.0023237
15	0.0200873	-0.00461809
3	0.0071358	-0.000509725
18	0.0117853	0.0111322
2	-0.0212867	0.0191542
9	0.00772169	-0.0120031
2	-0.0163319	0.00526039
2	-0.0216351	0.0116039
10	0.00845916	-0.0172736
1	-0.00775101	0.00903139
6	0.0102284	-0.0264425
1	-0.00477827	0.0192871
2	-0.0141161	-0.00596992
2	-0.0103694	-0.00474495
0	-0.00162385	0.00759175
9	0.0204003	0.00737336
3	0.00663219	0.00571683
1	0.00741406	0.0125184
10	-0.0164169	-0.00330844
1	-0.0136214	0.00778438
0	-0.0182168	0.00123294
5	0.0163574	0.00130454
0	-0.0125684	-0.000155724
3	0.00639017	-0.0183873
0	0.013687	-0.00437306
0	0.00251068	-0.00248991
1	-0.000981116	0.00426585
11	0.0374282	0.00791348
0	-0.0124246	0.00586097
2	-0.0211328	-0.000214105
13	0.00424897	0.0103055
6	0.0162213	-0.0139919
7	-0.0188293	0.000338547
7	-0.0160427	0.020431
0	-0.00384114	-0.00939343
11	0.0076368	0.0223237
10	-0.0133045	-0.0110952
9	0.0163643	-0.00228582
2	-0.014599	0.0106379
17	0.00721495	-0.00528122
11	0.0198678	0.0184493
3	0.00488007	-0.00351475
2	-0.00384347	0.0147748
5	-0.00329127	-0.00305234
3	-0.000706495	-0.00295265
2	-0.0103711	0.0203696
10	-0.000186781	-0.00247966
8	-0.0104066	-0.0133254
9	0.0118882	0.00981091
2	-0.0192148	-0.00805394
10	-0.0182395	0.00973673
1	-0.000422957	0.0103923
4	-0.00430771	-0.0162376
4	0.009471	-0.0148347
9	0.0188739	0.0109224
1	0.00616516	0.0116858
3	0.00544542	-0.000761718
10	0.00331059	-0.0215239
6	-0.00836774	-0.0117051
3	-0.00297842	0.00235333
13	0.00517185	0.0125828
0	0.00437297	-0.0199388
5	0.00414892	0.00271037
13	0.00361536	0.00691329
3	0.00757634	-0.00716864
10	-0.00153801	-0.00238772
2	-0.00839572	0.00299216
1	0.00314945	0.0114849
1	-0.00377681	0.0138072
13	0.00694656	0.00654885
4	0.0118434	0.00992078
0	0.000224019	-0.0163347
15	0.0120927	0.00992545
0	0.000121459	-0.0108224
1	0.00881886	0.0142136
12	0.0172408	-0.0179322
3	0.00108664	-0.00395326
5	0.0191338	0.0158943
12	-0.0107704	-0.0175803
9	0.0196068	0.000757762
0	-0.0115623	0.00348689
2	-0.0213968	-0.00201659
1	-0.0062606	0.00657926
7	-0.0145607	-0.000244982
4	-0.00177242	-0.00781009
12	-0.00500697	-0.0107125
3	0.00817303	-0.000363994
2	-0.0163742	0.0162952
4	0.00753492	-0.0182832
2	-0.0191951	-0.00382183
16	0.0209434	0.0070281
1	0.00205832	0.0084214
4	0.00633906	-0.0100574
8	0.027497	-0.000537645
7	-0.0207611	0.0174585
0	-0.0141259	-0.0027592
2	-0.021445	0.00445643
1	-0.009558	0.015276
6	0.0086592	-0.0284507
8	0.0022271	-0.0115926
6	0.0104765	-0.0241613
4	0.00401646	-0.0117118
2	0.00373721	-0.00780415
11	5.07431e-05	0.00982762
4	0.00728502	-0.0145989
0	0.00592462	-0.0170011
2	-0.0156566	0.00371368
8	-0.00876445	-0.00325658
4	0.00221426	-0.0216815
3	3.44508e-05	0.0115042
3	0.010599	0.00314945
11	0.0354904	0.00763947
11	0.0125677	0.0214627
1	0.00550798	0.010543
1	-0.00416217	0.0125182
0	-0.00872996	0.00278403
16	0.0202841	0.0263838
4	0.00904861	-0.019583
2	-0.0183627	-0.00528494
0	-0.0101467	-0.000383771
0	-0.0149174	-0.00411634
0	-0.0247329	0.00476282
6	0.0130243	-0.0281705
15	0.0198545	0.00437835
8	0.028128	-0.00495372
2	-0.0177564	-0.00123029
6	0.00148978	-0.02156
3	-0.00854616	-0.00972419
2	-0.0105514	-0.00457082
0	-0.000182042	3.90457e-05
6	0.0158868	-0.00753094
6	-0.00933869	-0.0110546
15	0.0261066	0.0222835
11	0.000794795	0.0111805
6	0.0166381	-0.0242006
1	0.00414358	0.00994848
0	-0.00565958	-0.0026294
3	0.00706383	0.00104854
5	0.013501	0.00474408
10	-0.0136622	0.000840721
4	0.00559181	-0.0190802
2	-0.018006	-0.00259542
1	0.00660019	0.00669586
1	0.00750282	0.0150479
17	0.0251647	-0.0217004
5	0.000834858	-0.00768224
9	0.0166535	-0.00843391
4	-0.0111553	-0.00952702
6	0.013557	-0.0146075
3	0.00696946	0.00223762
11	0.0146602	0.00834362
6	0.0186529	-0.014538
4	0.0166684	0.0102078
3	-0.00405635	0.005045
0	-0.0123979	0.000318786
2	-0.0181304	0.00697243
11	0.0228521	0.0230543
6	0.000638171	-0.0121265
13	0.00453815	0.00443341
3	-0.00830636	0.00136172
1	-0.010091	0.00331876
9	0.0198231	0.00851092
16	0.0229813	0.0238488
7	0.00247655	0.00242823
1	0.00506257	0.0166252
0	-0.0246819	-0.00181179
4	0.0140386	0.0178545
0	0.00112305	-0.0131173
10	-0.00364055	-0.00295636
3	0.000303783	0.00357845
1	0.00114742	0.0100121
13	0.0112243	0.00239005
0	0.00582539	-0.00120844
13	0.00866121	0.00723828
9	0.0207807	0.00251043
15	0.0299649	0.0191045
15	0.0145882	-0.00408884
4	0.00405119	-0.0137075
6	0.00523867	-0.018194
12	0.012924	0.000446408
1	0.000169897	0.0153088
1	-0.00199917	0.0133511
0	0.0063978	-0.00670054
7	0.00665494	0.0102805
1	-0.0122735	0.0085341
0	-0.00660809	-0.0171792
2	-0.0164079	-0.014665
2	-0.0174436	-0.0029228
2	-0.0243025	-0.00281871
0	0.00574921	-0.00689445
5	0.00545335	0.00932577
4	0.0066057	-0.00985069
0	-0.0168723	-0.0058707
3	0.00407832	-0.00524556
9	0.00934808	-0.00718145
3	0.00633532	0.00680941
6	0.00994862	-0.0309386
3	-0.000160926	-5.53548e-05
2	-0.0119537	0.0119243
3	0.000931312	-0.00978857
4	0.0109781	-0.0146628
8	0.0161629	-0.000459704
0	-0.0205032	-0.00886797
0	-0.0136159	-0.00436041
4	0.0108867	0.00488834
8	0.00692262	-0.0115965
2	-0.0200923	0.000238941
1	0.013434	0.0127742
5	0.0157273	0.0192477
6	0.00259429	-0.00588175
5	0.00613211	0.00462256
5	0.0034105	-0.00873149
1	-0.00364074	0.00955396
1	-0.00876348	0.00860487
5	0.0120184	-0.00964826
2	-0.0160084	0.0173404
6	0.0160707	-0.0133627
6	0.00478208	-0.022914
13	0.000898552	0.00629517
1	0.0073326	0.0123069
12	0.0178033	0.00610552
5	0.00209403	0.00814544
7	-0.0131787	0.00134594
0	-0.00733975	-0.00186404
3	-0.00646064	-0.00848942
5	0.0104708	0.0211113
2	-0.00923662	0.0174864
1	-0.00474534	0.0199938
1	-0.00081653	0.00175492
7	-0.00051363	0.00197867
1	-0.0043035	0.0187427
7	-0.0153646	-0.0019353
5	0.00322472	0.0284009
2	-0.0136575	0.0179426
9	0.0136544	0.00771504
2	-0.00729036	-0.00443733
5	0.0110743	-0.0016025
1	-0.00334015	0.0166065
5	-0.00883399	0.033152
14	0.0176272	-0.0139832
2	-0.0113778	-0.00698199
13	-0.00121574	0.0054382
0	0.00707036	-0.0187364
4	0.00674551	0.0144977
0	0.000365175	-0.00283868
1	-0.00676139	0.00606805
9	0.0138659	0.00293602
4	0.00778234	-0.0211669
16	0.0401196	0.0230901
4	0.0061132	-0.00896703
5	0.0217705	-0.00307853
1	-0.00577558	0.0102927
2	-0.0188277	0.020179
1	-0.00657474	0.0176478
4	0.0166103	-0.0160452
2	-0.0140003	-0.0102204
8	6.86425e-05	-0.00140972
11	0.00407497	0.0134326
11	0.0199714	0.022947
6	-0.0145891	-0.0181999
8	0.0201097	-0.0153574
12	0.00447468	0.0072816
4	0.0113194	-0.0169061
9	0.0119961	-0.0118177
6	-0.00997119	-0.011479
0	-0.0196786	-0.00115114
2	-0.0197475	-0.00383193
2	-0.0182491	-0.00861789
5	0.0121583	0.020105
1	0.00715778	0.0124652
0	-0.00161321	-0.00620416
1	0.000701173	0.0188124
9	0.018178	-0.00819794
0	-0.00995353	-0.01221
1	-0.00460883	0.00108452
2	-0.0190058	0.0184853
15	0.00478159	0.0128187
2	-0.0131243	-0.00969609
11	0.0132781	0.0232554
4	0.0141263	-0.00256562
0	-0.00832722	-0.0113672
1	-0.0117586	0.00499606
5	0.00641946	0.0117343
1	-0.00834688	-0.000151425
14	0.044589	0.00994325
9	0.0103494	0.00440042
7	-0.00947852	0.0153909
4	0.0194709	0.0114553
4	0.00933166	-0.0166847
6	0.0121277	-0.0316176
2	-0.017322	0.00191268
0	0.00237038	-0.00751271
1	-0.000414979	0.00932233
1	-0.000320477	0.0100398
3	-0.00752303	-0.007424
5	0.0199148	0.0148978
1	-0.0109958	0.00585961
4	0.00663984	-0.0141026
11	0.0203707	0.0187177
8	0.00292534	-0.00946449
2	-0.0178881	0.00460374
1	0.00607188	0.0136936
0	-0.00728209	-0.00890891
13	0.00587599	0.0110451
14	0.025545	0.0109682
3	0.00387945	0.00217698
9	0.01673	0.00209502
16	0.0325788	0.0185737
16	0.0312912	0.0182053
9	0.0269794	0.00748495
4	0.0116338	0.0046247
1	-0.00145923	0.00448545
2	-0.0192568	0.016016
6	-0.00792374	-0.0139498
5	0.0180943	0.0176229
5	0.00800112	-0.0041633
1	0.0173302	0.0154598
2	-0.0170599	0.0199876
0	-0.00940768	0.0062788
11	-0.00339552	0.0208624
4	0.0107184	-0.0159432
3	-0.00236127	-0.00179037
9	0.0187023	-0.000952632
1	-0.0114094	-0.00030948
7	-0.0164543	-0.00334423
10	-0.0118211	0.00207279
13	0.00200694	0.00940842
11	0.012581	0.0100815
1	0.00297193	0.00463393
1	0.00274669	0.0178253
10	0.00932487	-0.0172595
7	-0.00124581	0.00342642
3	0.00403071	-0.00194281
7	-0.0127728	-0.00248909
2	-0.015283	0.016634
3	0.00547003	0.00445157
6	-0.000709066	-0.0100254
9	0.00903098	-0.0100457
5	0.00457427	-0.00366062
0	0.0014404	-0.0116814
0	-0.018536	-0.0101942
15	0.0198348	0.00589206
0	0.00250672	-0.00870853
2	-0.0200175	0.00298384
7	-0.00189678	0.0240137
2	-0.0168324	0.000455388
1	0.00144187	0.0121556
12	0.00996356	-0.0148656
0	-0.00614974	0.0101222
2	-0.0242727	0.00755523
15	0.017159	0.00301132
2	-0.0245566	0.0024737
0	-0.00216604	-0.00298612
10	-0.0133666	-0.00870915
14	0.0139262	0.0210089
12	0.0171157	0.00298712
0	-0.00933852	-0.013326
2	-0.0177511	-0.00119505
0	-0.00221387	-0.00619948
0	0.00225513	-0.0162663
0	0.00344614	0.00206996
1	-0.00586264	0.016395
0	-0.00503755	0.00305542
3	0.00645986	0.0102216
2	-0.0242627	-0.00487726
7	-0.00499259	0.0203583
6	0.00762513	-0.028805
0	-0.00779264	0.013851
2	-0.00158505	-0.0168775
2	-0.0106826	0.0125063
3	-0.00264469	0.00264642
3	0.00235764	-0.0218328
4	0.00971089	-0.0184792
7	0.00399713	-0.00189144
5	0.0153871	0.0283818
7	-0.00196342	0.0201487
2	-0.0208759	0.0020871
6	0.00180841	-0.0247026
5	0.00602202	0.0151887
6	-0.00366627	-0.00656315
14	0.0152295	-0.0144233
5	0.0137769	0.0147256
13	7.95818e-05	0.011154
6	0.013457	-0.00837606
3	-0.0121855	-0.00104104
12	-0.0009632	-0.00999146
5	0.00225962	0.00941547
5	-0.00339115	-0.00164981
1	0.0126434	0.0100507
10	-0.01579	0.00598297
4	0.007125	-0.0126626
2	-0.00913828	0.00582673
8	0.00914285	-0.0165924
4	0.00689416	-0.0120353
0	-0.014168	0.0036377
5	0.00207469	0.0236977
1	-0.00256266	0.0138911
9	0.00513587	-0.00687913
3	-0.00324879	-0.000820609
7	-0.0190044	0.00685164
0	0.00197905	-0.00561337
0	-0.0112897	-0.00508202
5	-0.00658083	0.0339773
7	-0.0125929	0.0122603
2	-0.0143508	-0.00245678
12	0.013229	-0.0183106
1	0.0114949	0.00164626
0	-0.0164643	-0.00357035
2	-0.00945316	-0.00918324
10	0.00335582	0.0088016
1	0.0055869	-0.00956499
4	-0.00595269	0.00652607
5	0.0251587	-0.00558983
2	-0.0157063	-0.00851429
0	-0.0136583	0.000332902
5	0.0059288	-0.00539354
2	-0.00938512	0.0215089
1	0.000682566	0.0112015
0	-0.00121267	-0.0117868
3	-0.00390141	-0.00775393
14	0.00918982	0.00712836
1	0.00269382	0.0180367
12	0.00318019	-0.0135602
1	0.00287535	0.00738853
0	-0.00976048	0.0024723
1	0.000400115	0.0131309
0	-0.00193186	-0.00654132
1	-0.00587163	0.00665532
0	-0.000564208	-0.0157372
3	0.0140739	-0.0036463
6	-0.00634624	-0.0159362
9	0.0244105	0.010023
4	0.0134969	-0.012872
12	0.0142917	-0.0220105
12	0.00970012	-0.0185306
9	0.0135221	0.0107667
1	0.00229108	0.0108178
1	-0.0130424	0.00308549
16	0.0166207	0.000797282
0	-0.00874137	-0.00039277
7	-0.00210912	0.0104991
7	-0.00353087	-0.00358735
14	0.0226894	0.00103772
2	-0.0199183	-0.0023547
2	-0.0211186	0.00675719
4	-0.00119209	-0.00649965
4	0.0103649	-0.0125242
2	0.00504958	-0.0144805
0	-0.0173006	-0.000264775
7	-0.0101795	-0.000352763
6	0.0108527	-0.0202914
3	-0.0113972	-0.00396104
4	-0.00484516	-0.0225264
0	-0.00802124	-0.0141617
0	-0.00619024	-0.0175285
14	0.00834441	-0.00947065
1	0.00902424	0.0112834
15	0.0181523	-0.00276161
0	-0.00299787	-0.0151342
6	0.00411406	-0.0285388
16	0.0319481	0.0242844
4	0.0036917	-0.0128015
7	-0.012062	-0.00565037
6	0.00884302	-0.0232634
5	0.0220084	0.00747537
3	0.00644025	0.00035639
10	-0.00250682	-0.00488291
0	-0.0150872	-0.0113313
0	-0.0192099	-0.00255602
13	0.00241689	0.00861245
4	0.00863037	0.000279777
1	0.00361338	0.0174302
0	0.00161858	-0.0191113
1	0.00257576	0.015621
1	-0.0046093	0.0191108
1	0.00179997	0.00982109
13	0.00331302	0.00330585
0	-0.0256788	0.000455605
9	0.004762	0.00470999
5	0.00931614	0.0236177
1	0.0073081	0.0148408
3	0.00458448	-0.00436306
3	0.00261316	-0.00331238
2	-0.0177453	0.0112574
2	-0.0108599	-0.00200971
0	4.11584e-05	-0.00698988
0	0.0059742	-0.00539329
11	0.00956109	0.00788551
0	0.00631858	-0.00570343
3	0.0091776	0.00942276
11	0.0286266	0.0288435
1	0.00596814	0.0171913
6	0.00862339	-0.0175925
1	-0.0151839	0.00333966
2	-0.00245318	-0.019206
2	-0.0198776	0.00709964
0	-0.000373443	-0.0133937
5	0.0117953	0.0227014
3	-0.00217326	-0.00733201
1	-0.00261658	0.00231799
5	-0.00779695	0.0281119
2	-0.0189787	0.00133415
7	-0.0138627	0.00189143
6	0.0121903	-0.031015
1	0.00130181	0.00851326
5	0.00817878	0.00377778
2	-0.0195452	0.0147208
3	-0.0145179	0.0100387
2	-0.00891035	0.0164569
0	-0.00467689	-0.0120061
4	-0.00299131	-0.00998582
5	0.02783	0.00911601
1	0.00175451	0.0191373
2	-0.00922447	0.0154513
2	-0.0167758	6.19171e-05
7	-0.00859461	0.000228223
2	-0.0149895	-0.00540577
0	-0.0221045	-0.00206529
1	-0.000903259	0.00484794
0	0.0051194	-0.00621554
6	-0.00878963	-0.0145124
1	0.00452079	0.0209876
17	0.0102837	-0.0066277
1	0.00370979	0.00948057
5	-0.0068196	0.0139001
5	0.0108643	0.0153975
0	-0.010663	-0.000547582
16	0.00765766	0.00968226
0	-0.0015344	0.00247179
6	0.00686027	-0.0183304
6	-0.0100654	-0.0118551
5	-0.00317393	0.0324686
3	0.00690217	-0.0113523
11	0.0126448	0.0257092
1	0.00644607	0.0209773
9	0.0214913	0.00893951
12	0.00867865	5.07555e-05
1	0.00794381	0.0169721
5	0.0174035	0.0143567
2	-0.0171975	-0.00286771
2	-0.0166204	0.016505
7	-0.0177874	0.00247336
1	-0.00436377	0.0141102
0	0.0042478	-0.0155518
2	-0.0168221	0.00621067
5	0.0107105	0.00109995
3	0.00519107	-0.00962644
0	0.00420857	-0.0169239
8	0.00602997	-0.000525839
1	-0.00406248	0.0125077
1	0.0105219	0.0176972
16	0.024862	0.00340285
7	-0.00188685	0.0213769
2	-0.0167859	0.0249001
0	-0.0152822	-0.0095759
2	-0.0197594	-0.003323
1	0.0040225	0.0129615
0	0.00698677	-0.00656621
1	0.0155944	0.0174274
16	0.00977472	0.000925767
0	0.00830571	-0.00903475
12	0.01664	0.0104337
3	-0.00639571	0.00527619
1	-0.00949237	0.00744237
6	0.00937925	-0.0232923
1	0.00312746	0.00118161
0	0.00643472	-0.0105122
11	-0.000719908	0.0232503
1	-0.000892635	0.0116803
11	0.0136653	0.0305447
14	0.012687	-0.00191016
1	-0.0085589	0.00151547
15	0.015191	0.011187
2	-0.0056895	0.00767791
12	0.0200227	-0.0125035
15	0.0158817	-0.00261232
2	-0.00932927	-0.0113844
0	-0.0155823	-0.00386009
11	0.0137234	0.022747
13	-0.00241218	-0.00311232
9	0.00951675	0.00540875
11	0.0285576	0.00503235
1	0.00633888	0.0141246
1	-0.000896929	0.0176054
5	0.0103211	0.013588
3	0.0075165	0.0121318
9	0.00801466	0.0122751
3	0.00885179	-0.00807577
12	0.00065153	-0.00666387
13	-0.00081875	0.000880539
3	0.00313052	-0.00498575
1	0.0023987	0.0114223
3	0.00823861	0.00365161
0	-0.00247483	-0.00280633
4	0.0103629	-0.0131804
16	0.0175389	0.0173465
0	0.0033377	-0.00788601
0	-0.00749252	-0.0101248
4	0.0170211	0.00808462
1	0.00630778	0.0105884
1	-0.00542032	0.00325932
3	-0.00494463	-0.00978691
0	-0.0165823	-0.00821716
1	-0.00931263	0.0148197
0	-0.0115372	-0.013155
0	-0.00968856	-0.00866766
3	0.000283308	0.00784479
6	-0.00226605	-0.0210261
6	-0.00455966	-0.0195458
9	0.0238544	0.00295293
13	0.00186057	0.00868381
18	0.0177741	0.0157589
1	0.00372467	0.0134299
17	0.0224779	-0.0280445
3	0.000655646	-0.000432514
1	0.0106403	0.015299
1	0.0115284	0.0108119
2	-0.00935077	-0.00580103
1	0.00210525	0.0164386
3	-0.0121659	-0.0086789
3	0.000786665	0.00605189
14	0.0294074	0.00554726
15	0.0159965	-0.00314807
0	-0.00596178	-0.000343695
0	0.000733598	-0.0158572
8	-0.00511134	0.011224
10	0.0121919	-0.00873546
3	-0.0116505	0.00523948
12	0.00154409	-0.00859424
0	-0.0121994	0.000892378
2	-0.0157893	0.0142975
3	0.00587865	-0.0159704
4	0.0113759	-0.00677671
5	0.0232712	-0.00240622
13	0.00422197	0.012451
2	-0.0133813	-0.00465546
0	-0.00495539	-0.00496616
3	0.00519825	-0.00711768
6	0.0109009	-0.0281953
11	0.00313007	0.0146012
1	0.00148656	0.00584839
0	0.00274521	-0.0159735
18	0.0173719	0.0112956
14	0.0100271	0.0133664
2	-0.0193704	0.00993342
6	-0.00682513	-0.0150359
0	-0.0184954	-0.00745178
0	-0.00364583	-0.000944202
8	-0.000256605	0.0162667
6	-0.011154	-0.0184691
11	0.0058527	0.0246561
3	0.00321011	-0.0103041
4	0.0156167	0.00507052
3	-0.000177293	-0.00625685
13	0.00995959	0.0129846
7	0.00792498	0.000554461
0	0.00734599	-0.00808423
12	0.0188112	-0.0204645
2	-0.00891509	-0.016513
16	0.0176336	0.0264055
0	-0.0102726	0.000115264
12	0.0171219	-0.0156223
0	-0.0206339	-0.00430896
5	0.0040055	-0.00545713
0	-0.0141011	-0.00765248
2	-0.0163432	-0.00336592
1	-0.00464987	0.0170272
0	-0.0123169	-0.00557908
3	0.00892552	0.00707553
4	0.0146342	-0.0084992
9	0.0218305	0.00343703
8	0.0261608	-0.00304188
2	-0.0145707	-0.00526965
13	0.00291201	-0.003354
0	-0.0105659	0.000861638
3	0.00867136	-0.00742034
12	0.00479665	-0.0227987
5	0.0118514	-0.0140934
1	0.0127266	0.0141309
3	0.00496842	0.00160577
2	-0.0105831	0.00913996
1	-0.00567851	0.0106186
11	0.0180047	0.0204218
3	0.00867523	-0.00442618
4	0.0160572	-0.00253996
4	0.00720903	-0.0190021
6	-0.0147194	-0.00698205
0	-0.00868496	0.0147257
9	0.00946037	-0.00463175
0	-0.00836996	-0.00701322
8	0.0114183	-0.00605821
11	0.00902656	0.0166273
2	-0.0179092	-0.00759154
1	-0.013898	0.0104081
15	0.0261055	0.0169565
2	-0.0197127	0.0194873
2	-0.0204504	-0.00605318
10	-0.00131715	0.00184399
0	0.00391884	-0.00937821
11	0.0186518	0.015987
3	0.00971385	-0.00843797
6	0.0228854	-0.0061694
6	0.00977587	-0.0105543
1	-0.00689342	0.00498677
6	0.0125565	-0.0242248
1	0.00138153	0.0156925
1	0.00466187	0.00517865
1	-0.000346956	0.00422896
3	0.00220576	0.00451863
16	0.0237292	0.0234362
9	0.0275337	0.00611541
0	-0.0092665	-0.0188799
2	0.000112497	-0.00813089
0	-0.0208114	-0.00409923
0	0.0119487	-0.0103161
0	-3.36724e-05	0.00444095
12	0.0105294	-0.000718967
3	0.014388	0.000477634
4	0.00704051	0.00364091
3	0.00979976	-0.0135856
7	-0.0098202	-0.00606934
0	-0.00174097	-0.00284867
0	-0.00369916	-0.0207746
9	0.0219867	-0.00193409
10	0.000882688	-0.0100882
1	0.0136294	0.0170633
0	-0.00619769	0.00359801
1	0.0081248	0.0147531
0	0.00200865	-0.000891974
3	-0.00427061	-0.00570239
0	0.00347053	-0.0166996
2	-0.00885087	0.00658035
9	0.0107931	-0.000834305
0	-0.0130474	0.00726739
7	-0.00652505	0.00754359
1	0.0102538	0.0129783
7	-0.0145414	-0.00749025
1	0.00147216	0.00752229
1	0.000797241	0.021859
7	-0.015799	0.00443176
13	0.00463334	0.000759887
11	-0.00456985	0.0099161
0	0.00515334	-0.00170203
5	0.000990189	0.017472
5	-0.00717729	0.0257503
1	-0.011887	0.00103476
7	-0.000242208	0.00103043
5	0.00932948	-0.00679952
1	0.0119434	0.0131618
3	0.00267155	0.00131418
1	-0.0104047	0.0120192
0	-0.0165704	0.00237495
0	-0.0105469	-0.0176293
5	0.0148054	-0.00732224
4	-0.00880335	-0.015936
1	-0.00240064	0.0117831
4	0.0120942	0.0100656
5	0.00195982	0.00768188
6	0.0147269	-0.0155241
0	0.0101784	-0.00224705
5	0.0189781	0.00135096
4	-0.0120756	-0.0100658
0	-0.00400218	0.000340898
4	-0.00355408	-0.0155811
0	-0.0104578	-0.0117946
4	0.0132805	0.0126969
3	-0.00123628	-0.00546249
6	-0.0162301	-0.0162142
3	0.00746331	-0.0034482
2	-0.017556	-0.000639643
15	0.0082655	-0.00574721
5	0.022642	0.00198057
8	0.00390843	-0.00463382
4	0.00887066	0.00293917
0	-0.0109143	-0.00429816
3	-0.00700257	-0.00747487
0	-0.0157252	-0.00735134
4	-0.0013637	-0.0118585
15	0.0223291	0.00554618
0	-0.00131934	-0.0149446
11	0.0177009	0.0191835
6	0.00180193	-0.0117847
2	-0.0177465	-0.0146843
2	-0.00589554	0.019923
1	-0.00925049	0.00513718
4	-0.0128432	-0.0115606
3	-0.00975793	-0.00935475
5	0.0161447	0.0145529
2	-0.00754696	0.00680639
0	0.0063544	-0.0114222
9	0.0181848	-0.0128641
15	0.023305	0.00113487
2	-0.0140263	-0.00255048
5	0.00138288	-0.0101923
6	0.00505661	-0.0299669
6	-0.0148068	-0.0142733
4	0.00840828	0.0129241
3	0.00963997	-0.00151328
3	-0.00446781	-0.0197856
8	0.0104763	-0.00716239
3	0.00341902	-0.00229397
4	0.0165249	-0.0181235
6	0.000931028	-0.0106144
8	-0.00269528	-0.00398755
10	-0.0104101	-0.00192839
0	0.00629027	-0.00920989
0	0.000650571	0.000505706
12	0.0113041	-0.0212753
2	-0.0133244	-0.00732856
0	-0.00690512	-0.00832269
2	-0.0024099	-0.0171113
10	-0.00625201	-0.0169489
11	0.0203454	0.0270195
8	0.0256332	-0.00940611
10	0.0130459	-0.0151854
15	0.0342928	0.0239738
0	0.00640786	-0.00895692
6	-0.00656381	-0.0228294
0	-0.00904779	0.00300551
6	0.00299124	-0.0137173
4	-0.00236843	-0.0067426
11	0.0108371	0.0167446
8	-0.00732939	0.00310485
8	0.0100543	-0.000141145
4	0.00387743	-0.0183385
0	-0.0116364	0.000459399
11	0.0157728	0.0166155
1	0.000700183	0.0164096
0	0.00495874	-0.0137879
6	-0.0135909	-0.0128314
16	0.0222068	0.00834221
10	-0.0107572	0.0134031
4	0.00860676	-0.0145387
4	0.0107636	0.0125997
2	-0.0215564	0.00630158
10	-0.0157784	-0.00125509
1	0.00375129	0.00558328
1	-0.00194035	0.0113159
4	-0.00543391	-0.0150076
4	0.00896554	-0.00715776
2	-0.0171322	-0.00487374
3	0.00942493	0.00749726
0	-0.016408	-0.00126795
1	0.0015024	0.00957925
2	-0.00719315	0.0197722
11	0.0171805	0.0220227
0	0.0132736	-0.000829371
8	-0.0122759	-0.0096909
8	-0.00528973	0.00852732
1	0.0150102	0.0148177
1	0.00397728	0.00145319
9	0.0259149	0.00688531
9	0.0121055	-0.00911174
0	-0.00904901	-0.00536935
15	0.0216035	0.0128925
12	0.0115628	-0.0298612
3	0.00324505	0.0110317
2	-0.00374679	-0.0196179
8	-0.0109538	-0.0084823
2	-0.0153551	-0.0156332
2	-0.0141537	0.0123542
1	0.000286916	0.00834998
3	-0.0063532	-0.0062795
0	0.0118686	-0.00157568
0	-0.00290638	-0.0127422
3	0.0146912	-0.00522292
6	0.00938501	-0.0266421
12	0.00319005	-0.0144207
2	-0.0177479	-0.0120909
3	-0.000723397	-0.0149283
1	0.00178208	0.00189602
2	-0.0209598	0.0157477
8	0.0198084	-0.0104775
14	0.0115562	0.0126234
5	0.00950938	0.00481499
4	0.00243235	0.0112719
6	0.00487119	-0.0228594
11	0.0120685	0.0168182
1	-0.00415514	0.00728333
2	-0.0171515	-0.0103029
15	0.0162097	-0.00310079
2	-0.00397526	0.000799746
6	0.00460688	-0.0202986
2	-0.0206655	-0.000650824
1	-0.00126372	0.00591814
2	-0.0177487	0.0187062
13	-0.00119195	0.00210979
5	0.0262995	0.0118614
15	0.0201185	-0.00760233
12	0.0140798	0.0066813
3	0.00157716	0.00519789
0	0.00258274	-0.0125038
3	0.00246013	-0.00331824
0	0.000896218	-0.0135815
11	0.0187344	0.005247
13	0.0009233	0.00937254
9	0.0162693	-0.00624912
11	0.00755113	0.0273831
9	0.00889249	-0.00565263
2	-0.016693	0.000950737
5	-0.0107161	0.0242323
7	-0.0154101	-0.000374867
0	-0.00543645	-0.0120139
1	0.00053589	0.0135086
6	0.00904719	-0.0143929
1	-0.000688755	0.0100482
7	-0.0186503	-0.00304903
1	0.00481629	0.00981806
9	0.0242704	0.008573
7	-0.00418674	-0.00722384
0	-0.00176759	-0.0055499
6	-0.0173355	-0.0114972
3	0.00180154	0.00248593
1	0.00498112	0.00763602
0	0.0160264	-0.00860201
1	0.000110191	0.0108763
10	0.00735192	-0.00839311
11	0.0087982	0.0252158
0	0.0027966	0.00212696
1	0.00188817	0.0103137
2	-0.00445266	-0.00520263
0	-0.0158438	0.000831376
2	-0.0229545	0.00815009
9	0.0111854	-0.00304543
3	0.00956758	-0.000625218
2	-0.0177561	0.00502098
2	-0.0119442	-0.00184579
0	-0.01707	-4.07992e-05
6	0.00286171	0.00302268
0	-0.010629	-0.0116543
1	0.000835822	0.0191031
2	-0.0187255	0.0164673
2	-0.00994901	-0.0084361
3	-5.74001e-05	-0.00290354
11	0.00942289	0.0203947
2	-0.0117096	-0.000622407
6	0.0135054	-0.0296807
5	0.00507727	-0.00698574
5	0.00866536	0.0156152
0	0.00879686	-0.0174329
2	-0.0220975	0.00542055
10	0.00227002	-0.0055383
5	0.011544	0.0239722
12	0.0119177	-0.0218138
13	0.0057894	0.00832879
2	-0.00950404	0.00482467
0	-0.00621839	0.00368949
0	-0.0101941	-0.00659391
12	0.0142896	0.003363
0	-0.00217689	-0.00905305
0	0.00600473	-0.00917207
13	0.00690124	0.0101588
8	-0.0128468	0.00864097
8	0.0120651	-0.0179091
5	0.0273349	0.00306917
0	-0.0023325	-0.0152818
4	0.005735	-0.0181248
17	0.00219043	-0.0118103
2	-0.00723715	-0.00933465
8	-0.013175	-0.013373
13	0.00409918	-0.00270796
0	-0.0189086	-0.00128698
3	0.00196302	-0.00836039
2	-0.0176036	0.0182816
3	-0.0100916	0.0101186
4	-0.000733141	-0.0142606
0	-0.0220712	-0.000769937
3	-0.00223208	0.0143553
12	0.014138	-0.0163806
5	0.00638757	0.0257572
4	0.00202115	0.0137035
2	-0.0204533	0.0051224
0	-0.000554029	0.00247116
0	-0.00215866	-0.00748942
0	0.00655817	-0.00898344
3	0.0183905	0.00352696
16	0.0126951	0.0143466
5	0.00161541	-0.00429012
1	-0.00289818	-0.00138223
2	-0.0153046	-0.00341849
0	0.00155744	-0.0109571
0	-0.0130782	-0.00925049
16	0.00957772	0.00868353
4	0.0121497	-0.00645573
9	0.0236674	0.0169155
8	-0.0120646	-0.00424333
0	-0.00045355	-0.0126501
6	0.00170668	-0.0261419
0	-0.014056	0.00245245
1	-0.00275729	0.009025
3	0.0197811	-0.00109343
1	0.00516653	0.0111029
5	0.00560943	0.0121325
0	-0.0143138	-0.0069172
1	0.00266937	0.0148396
4	0.0151374	0.0065478
4	0.00110569	0.0132744
0	0.00146108	-0.0108867
16	0.0337535	0.0150066
1	0.00149731	0.0133679
6	0.00692272	-0.0293692
1	-0.00327473	0.014632
6	0.00998759	-0.0109413
3	0.00570528	0.00511256
3	0.0120658	0.000233347
0	-0.0124792	-0.0086037
6	-0.00551878	-0.0166116
8	-0.016365	-0.00517483
0	-0.00910041	-0.00134864
17	0.00619067	0.00379374
0	-0.0134331	1.03758e-05
3	0.00606441	0.0101611
1	0.000129816	0.00200109
8	0.00646287	-0.0207098
10	-0.0190132	0.0112899
12	0.0138224	-0.0230777
7	-0.0180576	0.00873551
5	0.0103619	0.00777729
12	0.0097098	-0.0169023
4	0.00714302	-0.0175467
2	-0.0229583	0.00814393
0	-0.0159791	-0.00296536
3	0.007919	-0.00878403
1	-0.00392988	0.0139097
0	0.00473809	-0.00850409
0	-0.0147754	-0.0054501
0	-0.0112833	0.00411418
1	0.0115031	0.011884
2	-0.0158119	0.0084806
5	0.00826944	0.0153519
7	-0.00822991	0.0137954
8	0.0113162	-0.01155
0	-0.0165047	-0.0131832
0	0.00012425	0.0111356
1	-0.00744514	0.0108465
8	-0.00129123	0.0015502
7	-0.0185419	-0.00358161
5	0.0181655	0.00634603
2	-0.0222934	0.000100739
10	0.0151631	-0.0201589
2	-0.00123339	0.0104505
0	-0.0153738	0.00914522
3	0.00811438	-0.00531688
2	-0.0161052	0.0163485
1	0.000477918	0.0150888
2	-0.0223449	0.00677858
0	0.00311259	-0.0114292
0	-0.0199632	0.0061628
1	0.0151996	0.0154418
4	0.0108946	-0.00134005
2	-0.0173131	0.0021373
0	0.00813178	-0.0121879
13	0.00621069	0.00988336
2	-0.0149392	0.0201142
2	-0.0234332	-0.000867345
0	-0.015412	-0.00678896
5	0.0178374	-0.00681347
3	0.00353628	0.00556929
2	-0.0162147	-0.000833557
0	-0.0023096	-0.00638392
15	0.0260486	0.0216215
1	-0.000644	0.0120808
12	0.0104368	-0.0136807
1	0.0200963	0.0192482
2	0.00554807	-0.0116921
15	0.014725	0.0184453
0	0.0023041	-0.0226742
3	-0.0020799	0.0115408
0	-0.0268349	-0.000124797
10	-0.00969038	0.00774863
3	0.00224143	-0.009473
0	-0.00134344	-0.000927587
3	0.00482074	-0.000527995
0	-0.0139425	-0.00221454
1	-0.000103486	0.0189408
0	-0.0100626	-0.00644532
4	0.00567513	-0.0104718
3	-0.0158254	0.00838427
11	0.00927596	0.0143451
7	-0.00239181	-0.0087529
2	-0.00994933	-0.00048424
0	0.00410499	-0.0208695
3	0.00217023	0.000324885
2	-0.0105369	0.0101885
13	0.00513034	0.000786502
2	-0.0178197	0.00687996
1	0.00303165	0.0145221
3	-0.000372355	-0.00122181
2	-0.0184083	0.00275212
0	-0.00366472	-0.0157769
0	-0.00724258	-0.00315298
1	-0.000608884	0.0112962
0	0.00490681	-0.00339789
0	-0.00405837	-0.000273605
10	0.0146181	-0.00457477
8	0.0113053	0.00195552
3	0.00634948	-0.000498141
1	0.0032361	0.0152232
4	0.0106721	-0.00684477
9	-0.00186853	6.02116e-05
11	0.00437392	0.0256084
11	0.00595003	0.0104872
12	0.0157857	-0.022705
0	-0.00617535	0.0078642
0	-0.00738259	-0.0112549
0	0.00347332	-0.00961329
12	0.00306464	-0.0154451
6	-0.0078517	-0.0171059
0	0.000473398	-0.00523433
6	0.0169242	-0.0135888
11	0.0131077	0.0283845
0	-0.006977	-0.00106576
11	0.0159301	0.0168762
1	0.000192667	0.0170186
5	0.00566392	0.0166944
1	0.0030246	0.0108353
2	-0.0236284	-0.00492168
8	-0.00188958	-0.00587302
1	-0.00333806	0.00858034
0	-0.0165722	-0.00474195
9	0.0125246	-0.00641036
4	-0.00485998	-0.00910206
1	-0.00404411	0.00751347
3	0.0097387	-0.00219417
9	0.0176925	-0.00273348
1	-0.00256285	0.0161166
2	-0.016799	0.0201275
3	0.0135893	-0.00500705
4	0.00865101	0.0109445
9	0.0225907	0.00856573
13	0.00816953	0.00965854
12	0.00613205	-0.0151264
10	-0.0121946	-0.00111855
13	0.00179286	0.00514806
8	0.000269226	-0.0111584
1	-0.00525688	0.0122966
0	-0.00794767	-0.00932385
5	0.0172063	0.0130638
4	0.00942801	-0.0158518
0	-0.0151054	-0.00616168
6	-0.00240525	-0.0223607
3	-0.00564539	0.00741837
1	-0.00343365	0.016742
0	-0.011441	-0.000286987
1	0.00353999	0.0162398
1	-0.00434748	0.0180413
7	-0.0120458	-0.00499367
0	-0.0226453	-0.005362
8	0.00205623	0.00403252
1	0.0155067	0.0167047
2	-0.0133693	-0.00358383
9	0.0236842	0.00405743
8	-0.00217198	-0.00576934
2	-0.00586105	0.00280705
0	-0.0131522	-0.00666645
0	-0.00483448	-0.00312555
5	0.00719011	0.0149274
4	0.00415876	-0.0156996
2	-0.00445815	0.0214528
2	-0.0146926	-0.00671258
2	0.00129962	-0.00745139
3	-0.00829205	-0.00254119
5	0.00368691	0.00334784
2	-0.00813168	0.0137528
13	0.00845401	0.0130463
11	0.0269793	0.0233772
1	6.04057e-05	0.00894128
1	-0.00182567	0.0106008
11	0.0261329	0.0203093
5	0.022768	0.00433744
4	-0.000631685	-0.0105403
8	0.00813767	0.0182601
6	-0.0128544	-0.0186439
3	-0.00986451	0.00717135
2	-0.000977643	-0.0112888
1	-0.0108477	0.00768941
7	-0.00946435	0.00866331
0	-0.00391704	-0.000794793
0	0.000975131	-0.00450823
0	-0.0213171	-4.38518e-05
0	0.00375054	-0.0104258
2	-0.0114432	0.000977321
2	-0.0044489	-0.00546118
9	0.0148062	-0.00762636
8	0.0231953	-0.00456394
0	-0.00160307	-0.00444891
0	-0.000442527	-0.013491
3	-0.00105159	0.0154998
2	-0.0100943	0.00161892
5	0.0127137	-0.0174741
2	-0.0172717	-0.00693768
1	-0.00335524	0.00868552
0	-0.00825252	-0.00892866
5	0.00750552	0.0122915
0	-0.0177832	-0.012078
12	-0.00622659	-0.00783272
5	0.00924926	-0.00158554
4	0.0128471	0.0126926
12	0.014971	-0.0245092
3	0.00207166	0.00574078
2	-0.0193869	-0.00227594
4	0.0110593	0.0160851
0	0.00400313	-0.0100037
1	-0.00285219	0.0163543
12	0.0185541	-0.0164521
1	0.00534904	0.0127887
4	0.0147347	-0.00836786
2	-0.0157253	0.0160775
13	0.000981054	0.0133692
1	-0.00382678	0.0182857
5	0.00890755	0.0249329
8	-0.0100156	0.00159006
0	-0.00662645	-0.00844354
2	-0.0164966	-0.00199911
7	-0.0150004	0.0140505
2	0.00270627	-0.0140283
10	-0.00939541	-0.0126044
0	-0.017053	-0.00344774
14	0.0288612	0.0104237
0	-0.00711792	-0.00396887
10	0.00742657	-0.00459388
3	0.0090099	0.0110961
6	0.0136822	-0.0248529
2	-0.00822454	0.00024171
5	0.0228583	0.00591198
1	-0.00850355	0.0074192
14	0.0174939	-0.00475657
11	0.0115321	0.00405549
10	-0.00422495	0.00581943
2	-0.0197418	-0.00421215
5	0.0135077	0.00537237
11	0.00900289	0.0208109
3	0.00388554	-0.00158809
9	0.0138435	0.00686691
3	0.00673793	-0.00336408
4	-0.00707794	-0.0163207
6	0.00119026	-0.0241258
10	-0.000214998	-0.0167921
9	0.0146167	0.000524065
9	0.00556478	0.00155113
12	0.017896	-0.0132489
14	0.0127468	-0.000876195
2	-0.00959917	-0.00243809
0	-0.0209373	-0.0073586
10	0.0113363	-0.00673199
0	0.00481172	-0.0098766
6	0.00618286	-0.0222592
0	-0.0212316	0.00358952
14	0.0423788	0.00962534
2	-0.0120865	0.0187615
3	0.00159067	-0.00217987
2	-0.0149516	0.0121669
0	-0.0031541	-0.00968613
1	0.00126083	0.00902284
1	-0.00173706	0.0140523
6	-0.000217398	-0.0213886
6	0.0162256	-0.0219712
1	0.0047879	0.0124734
2	-0.0170539	0.00518821
10	0.00940111	-0.0219678
9	0.0218017	-0.00164001
0	-0.0151313	-0.0103336
1	-0.0032603	0.0186563
0	-0.017913	-0.00130514
8	0.00457316	-0.018486
0	0.00189389	-0.00867485
8	0.00338706	-0.0105459
11	0.0152633	0.0257187
2	-0.0115839	-8.7176e-05
4	0.0132232	-0.00959469
4	-0.00158398	-0.0142732
9	0.0227221	0.0080654
5	0.00480511	0.0110328
2	-0.0173235	-0.00805441
4	0.00652361	-0.0144937
14	0.0147075	-0.000333557
1	0.00105357	0.0145675
0	-0.0203257	-0.00183767
2	-0.0135338	0.0188591
1	-0.00809957	0.0137471
1	0.0104028	0.0125289
0	0.00380099	-0.0148285
1	0.00211715	0.0134476
7	-0.000734681	0.0188442
0	-0.0124811	0.00267014
8	0.00753165	-0.00957833
6	0.017785	-0.0103102
17	0.00492171	-0.00980351
5	0.0125232	-0.00241323
3	0.00539196	0.00906488
2	-0.014999	0.010708
0	-0.00105678	-0.0141716
1	0.000842301	0.0208319
5	0.000721688	-0.00471699
14	0.0142306	0.000189613
10	0.0105277	-0.00582952
1	0.0012546	0.0124153
14	0.0195943	0.00337158
5	0.0267728	0.0169287
10	0.0132667	-0.00419377
5	0.0240491	-0.0034303
5	0.00941656	0.00604814
0	0.00138012	-0.0084474
1	-0.00723758	0.0164875
3	-0.00261312	0.00752815
8	0.0267785	0.00248163
8	0.0137323	0.00341865
13	0.00655988	0.00900647
12	0.00904346	-0.0184862
2	-0.0216921	0.00421197
2	-0.016715	0.014708
14	0.0181559	-0.00457998
8	0.0234432	-0.00185386
2	-0.0103185	-0.00926496
11	0.0141191	0.00911849
4	0.0105859	-0.0112937
6	0.0161739	-0.0308211
3	0.0052951	0.000180705
4	-0.00276391	-0.0137587
0	-0.0211063	-0.00438781
8	0.00475702	-0.00913526
7	-0.00237668	0.0226134
3	0.00756519	0.00129746
0	-0.000444506	-0.00559649
0	0.00638099	-0.0182023
12	0.00056134	-0.0155738
6	-0.000378156	-0.0199338
0	-0.0148772	-0.00167115
3	-0.00535721	0.00169099
13	0.00312855	0.00458394
4	4.76143e-05	-0.0182114
5	0.0158821	0.0327772
0	0.00534286	-0.0152423
2	-0.0165431	-0.0146743
7	-0.0141098	0.00139949
5	0.0188616	-0.00120481
3	-0.000764237	-0.0165073
8	0.0165997	-0.00833209
3	0.0042129	0.00484933
1	-0.00572546	0.0100774
0	-0.0122868	-0.0113477
6	0.00951132	-0.024928
1	-0.00384749	0.0226683
5	0.0201603	0.0105587
6	-0.00749617	-0.0108872
6	-0.00618554	-0.0150956
0	-0.00368295	-0.00699874
0	-0.00370398	-0.0152984
15	0.0279937	0.0120361
0	-0.00167438	-0.0142275
4	0.00420574	-0.0148955
4	-0.00530087	-0.0141831
5	0.0250064	-0.00882274
3	0.0114751	0.00114077
12	0.0107033	-0.00932311
8	0.00949951	-0.00799974
3	-0.00381482	0.00448845
8	-0.00953469	-0.00727588
1	0.0080119	0.0162811
7	-0.0160515	0.00436835
1	-0.000338479	0.0187128
1	-0.00329087	0.0173776
1	0.000563805	-0.000477008
15	0.0330563	0.0207141
1	-0.00659124	0.0185721
9	0.00514056	-0.0108648
1	-0.0050263	0.00670244
10	-0.005331	0.00292738
3	0.00196948	0.00417216
5	0.0210516	0.00169235
0	-0.00691271	-0.00726314
3	0.0106443	0.00408453
3	0.0073521	-0.0013414
5	0.0264818	1.02626e-05
12	0.00852431	-0.0188209
2	-0.0151025	-0.011017
9	0.0135831	-0.0114857
2	-0.0237336	0.0111416
4	0.00801077	-0.0140917
0	0.00426078	-0.00868217
8	0.00971233	-0.0193239
5	0.00946022	0.0294075
6	0.0105675	-0.0322899
7	0.00230219	0.00976472
10	0.0064027	-0.00370862
0	0.00297584	-0.0101013
1	-0.00343323	0.00513999
1	-0.00109771	0.00810674
14	0.040428	-0.00257729
11	0.00651153	0.0175192
0	-0.0197474	0.000902859
2	-0.00950292	-0.00632773
4	0.0101667	-0.0131146
13	0.00879481	0.00874915
6	0.00691512	0.000355624
5	0.0126289	0.0024549
0	-0.000232986	-0.00940233
16	0.0126792	0.00458437
0	-0.0199491	0.00450495
2	-0.0130115	-0.00608886
1	0.00181542	-0.00747866
1	-0.000712391	0.00560244
11	0.0236393	0.0211205
0	-0.015788	-0.0116097
0	-0.0236143	-0.00558256
5	-0.000210244	0.00167434
7	0.000729777	0.00149206
16	0.0323175	0.0147598
6	0.00853512	-0.0281047
9	0.00869605	-0.00542884
5	0.00102079	-0.0029727
0	-0.0237337	-0.00689951
12	0.0076832	-0.0171731
0	-0.00380885	-0.00792333
14	0.0291501	0.00408786
0	0.00221055	-0.0114747
3	-0.0120215	-0.00967774
4	-0.000571513	-0.0295041
4	0.0121061	-0.0101252
0	-0.00515637	-0.0100382
9	0.0144759	-0.00548983
5	0.0174234	-0.00802616
2	-0.0226735	-0.00706735
5	0.00824811	0.00924071
2	0.00428467	-0.0105325
3	0.00680717	-0.00498486
1	-0.00179514	-0.000192978
0	-0.00432336	-0.01851
4	0.00427691	-0.0117724
1	-0.00266617	0.00873487
0	-0.00534333	-0.00693193
10	-0.0106537	0.00728678
2	-0.0113216	-0.0137112
15	0.0182153	0.00385157
6	-0.00152933	-0.0221304
2	-0.0190037	0.00921575
9	0.00673184	-0.012548
0	0.000700746	-0.0162494
1	0.00683666	0.0100393
2	-0.00961034	0.0111632
4	0.00790162	-0.0154048
5	-0.00469557	-0.00114638
0	-0.018878	-0.00955612
0	0.00152062	-0.012924
5	0.0153225	-0.00651193
6	0.00736903	-0.0168294
12	-0.00904058	-0.0125032
6	-0.00819331	-0.0167692
11	0.012059	0.0133562
1	0.00298999	0.0100414
3	-0.0168744	0.00463371
3	0.00155085	0.00440907
0	-0.000872054	-0.0061788
4	-0.0082385	-0.00806885
2	-0.0148464	0.0223057
1	-0.00220796	0.0145678
0	-0.00921087	0.00734246
12	0.00641628	-0.00908391
1	0.000876248	0.00518715
3	0.00662507	-0.00701387
8	-0.015256	0.00323784
1	-0.00253978	0.00934896
0	0.0059722	-0.0103873
4	0.000352252	-0.0138829
8	0.0241306	-0.00862713
9	0.000287837	0.00801102
1	-0.00829441	0.00687258
0	0.00224676	-0.0100668
13	0.00466305	0.00722806
2	-0.0150043	2.1047e-05
2	-0.0134768	0.0211002
5	-0.0033439	-0.00493805
0	0.0034853	-0.0138413
4	0.0121718	-0.015354
2	-0.0133282	0.0194633
9	0.00660725	-0.00626026
0	-0.0153568	-0.00422894
3	0.00847544	0.0144339
0	-0.00351377	-0.0133464
2	0.00524162	-0.00613923
10	-0.0111173	-0.0118236
0	-0.000149794	-0.0132742
7	0.00836622	-0.0104068
1	-0.0141792	0.00772448
4	0.0149762	0.0101779
14	0.0255547	-0.0058839
0	-0.00924737	-0.00582186
0	-0.0196181	-0.00907549
0	-0.00485807	0.00930267
4	0.00254497	-0.0088051
2	-0.0234887	0.020394
15	0.0206368	0.0102574
3	-0.0135529	0.0136315
2	-0.0206909	0.000783514
3	0.00103272	-0.0104749
0	0.00900446	-0.00776111
1	-0.00485055	0.00601944
6	0.00994379	-0.0265191
2	-0.005174	0.0199772
16	0.0222503	0.00929103
0	-0.0177236	-0.00798215
9	0.0152684	-0.00207795
9	0.000180648	-0.00580407
7	-0.016209	0.0216246
5	-0.00274245	0.0147045
1	0.00691748	0.0137436
1	0.000271522	-0.00434735
1	0.00194936	0.0116047
8	0.00377705	-0.0082669
2	-0.0133133	0.0137068
9	0.00918503	-0.00143422
6	-0.00146167	-0.0216469
3	-0.00443165	-1.08295e-05
5	0.00788748	0.0190571
4	0.0128843	-0.0096758
6	0.0073717	-0.000608678
6	0.00979417	-0.0252628
7	0.00151358	0.0052498
0	0.0110389	-0.0134116
1	0.0129335	-0.0067994
15	0.017574	-0.00703586
12	-0.00278661	-0.010251
10	-0.000770177	-0.0107619
2	-0.0176743	0.00547752
10	-0.00572852	-0.00176644
3	0.00736985	0.0160426
0	0.00244741	-0.019681
4	-0.0109463	-0.00802854
6	-0.00206718	-0.0172786
9	0.0243235	0.00693025
15	0.00942201	0.0154765
0	-0.0138248	-0.00604248
2	-0.0179296	0.000203455
2	-0.0183696	0.0179132
8	-0.0140371	-0.00126295
5	0.00644537	-0.00919609
0	-0.00560959	0.000734205
0	-0.0238419	-0.00459713
1	0.00329585	0.00160866
13	0.0089559	0.00365249
0	-0.0165023	-0.000286683
1	0.00289437	0.00754249
3	0.00386771	0.00422926
6	0.00752223	-0.017965
0	-0.00495637	-0.0165086
1	-0.000734677	0.00880107
12	0.0127227	-0.0121934
1	0.00206677	0.0127711
3	0.00960691	0.00160672
10	-0.00387617	-0.0118578
1	-0.0144389	0.00288291
6	0.00696643	-0.0132842
0	0.00527265	-0.0130592
4	0.0056531	0.0136357
0	-0.00931559	8.38788e-05
1	0.00386043	0.0123438
0	0.00850867	-0.00101021
0	-0.0108369	-0.0175359
4	0.0118536	-0.0157215
7	-0.0150684	-0.00183313
5	0.0149835	0.00811907
0	-0.0154634	-0.00217589
7	-0.0116178	0.0198679
2	-0.0188665	-0.0120916
11	0.0267019	0.023724
0	-0.00925898	-0.00938564
5	0.0131536	-0.0166448
3	0.0163305	-0.000777233
7	0.00362545	0.0179872
0	0.000781215	-0.0124313
7	-0.00441831	0.0190102
2	-0.0162627	0.0163778
0	-0.0244985	-0.00270128
1	0.0147907	0.021744
1	0.00379818	0.00920854
17	0.0128233	-0.012673
13	0.00886911	0.00444301
1	0.00142322	0.0130698
1	0.00261529	0.0176381
14	0.0156471	0.012399
1	-0.00816609	0.00757798
0	0.00468181	-0.0119079
2	-0.00638226	-0.0026493
2	-0.0125571	-0.00623343
2	-0.0101729	-0.0072632
0	0.00287521	-0.00398518
0	-0.000730973	-0.019708
12	0.0104275	-0.0105283
1	0.00436172	0.0140245
2	-0.0225917	0.00185073
14	0.0196351	-0.000375271
1	-0.00474318	0.0127985
4	0.00235296	-0.00308581
0	0.00433478	-0.0163807
7	-0.00274642	0.0192706
0	-0.00743561	-0.00311249
1	-0.000666013	0.0160371
11	0.015196	0.0310975
10	0.00657342	-0.018622
2	-0.0133131	-0.00975239
0	-0.0134158	0.000953993
2	-0.0151115	-0.00564573
7	-0.00432182	0.0155199
4	0.0100946	-0.0220663
3	0.00469243	2.25293e-05
2	-0.0185247	0.0190279
8	0.0026151	0.00958114
4	0.0105912	-0.0152819
1	0.014951	0.00702326
0	0.00653658	-0.0130537
7	4.87939e-05	0.0147651
0	-0.0040295	-0.013925
3	0.0106567	-0.00477389
11	0.0100618	0.0255674
3	-0.0103999	0.00743247
16	0.0105819	0.00575867
7	-0.0130447	-0.00286357
7	-0.00719114	0.0127285
5	-0.00639539	0.0292939
4	-0.00100918	-0.00772587
10	-0.012132	0.00745437
0	0.00978029	-0.007389
0	-0.00266459	0.0102504
6	-0.000808729	-0.0171157
1	-0.0125803	4.56384e-05
1	0.00427215	0.0165016
0	0.00417376	-0.0010152
2	-0.0229853	0.00084773
5	0.0159857	-0.000715868
4	-0.00401369	-0.0112621
9	-0.00643933	-0.00638482
10	-0.0064467	0.000177737
6	0.01262	-0.0346593
1	0.00578778	0.0232936
9	0.0167646	-0.00347531
0	-0.00425349	-0.00995016
3	0.00448617	-0.00236761
10	-0.000434134	0.0134703
0	-0.01235	-0.00643517
2	-0.00948039	0.0161934
1	-0.00271436	0.000405096
11	0.032646	0.000578914
1	0.00228684	0.0131516
10	-0.0146032	0.0138288
5	0.00843536	-0.00290674
16	0.00319284	0.00551636
3	0.0147043	0.00702163
3	0.0103739	-0.00410247
11	0.0140854	0.0219519
7	-0.00201173	0.000140551
3	-0.00136375	0.00353111
1	-0.0031691	0.0117377
9	0.0128021	0.0131189
1	0.0122457	0.00388821
2	-0.0118136	0.00817902
3	-0.0119998	0.00453121
2	-0.0159728	0.01182
9	0.0218852	0.000105878
1	0.00113238	0.0110076
0	0.007379	-0.0226363
12	0.0222714	-0.0109552
4	-0.0103603	-0.0134482
0	-0.00210948	-0.0154211
1	-0.00171514	0.0169627
12	0.000240337	-0.0138677
6	0.0159258	-0.0168971
0	0.00572129	-0.00804627
0	-0.000300188	-0.00209683
1	0.00474501	0.0189959
3	0.00153188	-0.00363433
3	0.00300192	0.0044483
9	0.0233164	0.00694606
0	0.00310381	-0.0164381
4	-0.00294822	-0.0106573
0	-0.000110802	-0.00760194
4	-0.000149198	0.0031471
0	-0.000295824	0.00144767
16	0.0319048	0.0121
3	-0.0110141	-0.0010007
3	0.00839647	0.00444991
8	0.0234524	0.00024108
0	-0.0106958	-0.00940092
13	0.00463531	0.0095904
0	-0.0179508	-0.000551822
0	0.00817113	-0.0153813
0	0.00394562	-0.00851434
4	0.00082245	-0.00382885
2	-0.0136653	-0.00274715
1	-0.00344611	0.00879356
1	-0.00179645	-0.00292053
2	-0.0207544	0.0141926
4	0.00382203	-0.0189242
6	-0.0168135	-0.00989103
3	0.0104741	-0.00355058
7	0.0062819	0.0121331
2	-0.0187494	0.0212121
6	0.0139267	-0.0223069
6	0.00255449	-0.0213331
4	0.0117036	0.0126488
7	-0.00118645	0.0177969
1	-0.00864592	0.0115352
8	-0.00554195	0.00167853
4	0.00196987	-0.0068962
0	5.54891e-05	-0.00610453
8	-0.00261146	0.0165336
2	-0.00747314	0.00953526
4	-0.00982955	-0.0039269
5	0.00675911	0.00847971
2	-0.0179134	0.00657222
0	0.00214077	-0.0077291
2	-0.00651421	-0.0107954
11	0.0160174	0.00779722
4	0.00542188	-0.0175175
0	-0.00652295	0.00677968
5	0.00437746	0.00911122
1	0.00255863	0.00222925
0	-0.00964714	-0.0130306
1	0.00230464	0.00869402
2	-0.00684555	-0.00359844
15	0.0212762	0.00555407
1	-0.00182653	0.0149007
5	0.00294409	0.00757937
8	0.0110045	-0.00206202
3	0.00491574	-0.00492538
2	-0.0212514	-0.000930951
13	0.0035127	0.00899863
5	0.0224836	0.00953655
0	-0.0164764	-0.00957661
2	-0.0105671	-0.0109939
0	0.00683421	-0.00360741
2	-0.0165916	-0.00608863
9	0.0257157	0.00573753
0	-0.0099006	-0.00484071
1	0.00501159	0.0128573
5	0.00667381	0.0106777
3	-0.00268112	0.0116475
12	0.0126667	-0.00786026
8	-0.015104	0.00037812
3	-0.0138004	0.00475993
3	0.00360161	0.0059114
10	-0.00298124	-0.015416
7	-0.0163741	0.0165428
10	-0.00594781	-0.0137212
7	-0.0021983	0.0162807
1	-1.85521e-06	0.0135717
16	0.0313462	0.0210733
2	-0.0205325	0.0142934
3	-0.00156992	0.00817204
0	-0.0078799	-0.0183289
0	-0.00102652	-0.00985763
10	-0.0132706	0.00495499
1	-0.00771224	0.014539
2	-0.0133805	0.00158783
0	0.00413972	-0.0145212
13	0.00337467	0.0136425
4	0.00651142	-0.0192229
2	0.00227172	0.0118608
2	-0.0107396	-0.0189985
13	0.00428241	0.0114656
3	0.0108084	0.00537734
4	-0.000368251	-0.0147957
0	0.000645822	-0.013693
3	-0.00304848	0.00330849
12	0.00366505	0.0021376
3	-0.00537118	-0.00346539
0	-0.0096382	-0.00955896
2	-0.00325799	-0.0152187
3	-0.00684244	0.00215556
1	0.00125383	0.0185532
16	0.0163583	0.0170224
3	-0.00545715	-0.0038508
1	0.00200834	0.0142501
2	-0.0189867	-0.00164694
7	-0.01716	0.0144817
8	0.00208729	-0.00437076
7	-0.0204426	0.0139575
11	0.00385976	0.0296249
16	0.0256258	0.0106465
2	-0.0109245	-0.0130145
4	0.00510498	-0.0122907
10	-0.00746627	-0.0178529
1	-0.00293987	0.0105983
13	-0.00418884	-0.000791507
5	0.018954	0.0126937
11	0.0143349	0.0104265
6	0.0131437	-0.0112791
2	-0.017782	0.00371129
4	0.0102554	-0.0196794
4	0.00617301	-0.0158288
0	-0.00366338	-0.0133498
11	0.0172889	0.018084
3	0.0112023	-0.00469172
2	-0.0197653	0.0158878
1	0.000880543	0.0130512
0	0.00664068	-0.0125346
1	0.00145813	0.0147451
1	-0.00672115	0.00730612
10	-0.00555997	0.00392661
5	0.0167325	0.0174903
2	-0.00268552	-0.00832439
6	0.006919	-0.0279984
0	-0.0171169	-0.00691067
2	-0.0088987	-0.0153088
2	-0.0107133	-0.00222676
16	0.0342665	0.0108009
2	-0.0221052	0.00217354
8	0.00230263	0.0104766
1	0.0173111	0.0124339
0	-0.0114689	-0.00940059
5	0.0236802	0.0174463
14	0.0219664	-0.00308654
10	-0.00719621	0.00849864
3	-0.0144848	-0.00691111
8	0.00783186	-0.013769
11	0.0167961	0.01928
6	-0.00520346	-0.0112725
1	-0.00220622	0.00945964
0	-0.00154476	0.00430311
5	0.0191509	0.00928726
4	0.012653	-0.009767
0	-0.00843535	0.00632992
9	0.0155458	-0.00689216
1	-0.00485296	0.0204056
0	-0.000230753	-0.00705542
0	-0.0115644	0.00282112
2	-0.0212041	-0.00345775
9	0.0186128	-0.00232163
1	-0.00578501	0.00991682
5	0.00691595	-0.0112412
4	-0.00275959	-0.00985456
1	0.00429969	0.0226401
3	0.00328815	-0.00230051
6	0.00835507	-0.0157248
16	0.0266237	0.0136514
4	0.00916334	0.00906002
0	-0.0225688	-0.00632365
2	-0.0213546	0.00552163
14	0.0230811	0.00278573
0	-0.00422137	0.00235798
2	-0.0189065	-0.00571697
0	-0.00692886	0.00399922
5	0.000525449	-0.00404595
3	0.0103342	0.00257165
1	-0.00878154	0.013769
8	0.00740086	0.014689
0	-0.000743638	-0.00520484
8	0.00371102	0.0010415
6	0.0101466	-0.018503
5	0.00559436	0.010486
11	0.00897742	0.0238684
1	0.0100175	0.0150927
0	-0.0143953	0.00435012
16	0.0166169	0.00577337
0	0.000892324	-0.00630746
11	-0.00391123	0.00817303
2	-0.0172364	0.0215518
1	-0.00368647	0.0147485
0	0.00571199	-0.00137989
2	-0.023351	0.00199155
3	-0.00749259	-0.00141335
2	-0.0181011	0.020512
4	0.0112192	0.0111103
1	-0.00172835	0.00587218
6	0.00216714	-0.0227959
4	0.00920919	-0.00308446
2	-0.00771652	-0.00263358
9	0.0255717	0.00268813
1	-0.0123388	0.00891052
2	-0.0115822	-0.00586426
11	0.00904113	0.0155187
7	-0.00887863	-0.00104141
0	0.00385884	-0.0144205
2	-0.0159217	0.016108
7	-0.015648	0.00962629
3	-0.00462167	-0.0074615
4	0.0129068	-0.00106532
12	0.0136064	-0.0189644
0	0.008444	-0.0143278
10	-0.000461737	-0.00466532
8	0.0279443	-0.00660527
9	0.0137693	-0.0106749
7	-0.0225451	0.00543597
9	0.00932406	-0.00725688
13	-0.00401809	-0.00511303
1	-0.00727973	0.0165676
0	-0.0171666	0.00286809
0	-0.00189049	-0.00574448
15	0.013229	-0.00569877
9	0.0117207	-0.00251851
5	0.00748062	0.0100243
12	0.0198554	-0.0211293
3	0.0110524	0.00310967
10	-0.00568466	-0.00236462
0	-0.015408	-0.00216647
3	0.000751558	-0.0012252
0	-0.00333725	-0.000935714
1	-0.000363841	0.00468061
9	0.00492956	-0.00339743
2	-0.0100223	-0.00392501
1	0.00218521	0.00331854
2	-0.0214655	-0.00743801
0	-0.0019726	0.0019374
0	0.00748463	-0.00754031
2	-0.0128865	-0.00102434
0	-0.0181962	-0.00319641
2	-0.019541	0.0173852
3	0.0107943	0.0118639
10	-0.00937958	-0.00845221
8	-0.00297546	0.00799568
0	0.00213796	-0.00993326
7	0.00446391	-0.00355586
2	-0.00210383	-0.00109402
3	0.0105696	-0.000772106
11	0.0146287	0.035166
2	-0.0163417	0.000503995
2	-0.0139687	-0.00772147
14	0.0117212	-0.0066141
9	0.0155193	0.00069957
0	0.00377197	0.00293794
10	0.0115434	-0.0130997
5	0.0079921	0.0153538
10	0.0128487	-0.0109441
19	0.012061	0.0279312
1	0.0142622	0.0174952
1	-0.00660455	0.0153784
8	-0.0144123	-0.0084613
4	0.0128874	-0.010545
10	-0.00622202	-0.00388963
15	0.019619	0.00764488
1	-0.00365422	0.00744646
2	-0.0131236	-0.0180507
15	0.0227876	0.00673171
6	0.00389264	-0.00775897
9	0.0141539	-0.000391792
7	-0.00403412	-0.00358558
5	-0.0101568	0.0214722
1	-0.0011568	0.0155732
4	0.0130397	0.00970251
0	-0.00612762	-0.0136292
16	0.0343199	0.0162049
16	0.0258752	0.0186211
3	-0.0207569	0.0131975
4	0.00543128	-0.0124674
2	-0.0202442	-0.00583445
11	0.0203216	0.0215475
3	0.0023766	-0.00207075
1	-0.00652438	0.0112663
11	0.00692091	0.0113547
1	0.00750946	0.0207669
0	-0.00706927	-0.00909652
2	-0.0223309	0.00227129
0	-0.0234097	-0.00573096
1	-0.00521436	0.00492273
3	-0.0037568	-0.00664232
6	0.0159808	-0.0293326
1	-4.24832e-05	0.0152889
0	0.00589405	-0.00853326
9	0.0134149	-0.00799207
7	-0.0142092	-0.00882989
2	-0.0101471	0.0120727
13	0.00474563	0.0108223
17	0.0159318	-0.000658564
0	-0.0185786	-0.00619333
5	0.0100412	0.0218743
3	-0.000193857	0.000300128
[truncated: 25,016 more rows]

## Sheet: 2e
c	dc_A	dc_D
0	-0.0119904	-0.0110109
1	-0.013872	-0.00442842
3	0.0117494	-0.00181125
1	-0.0139329	-0.000149602
5	0.0244618	0.0151274
2	0.0143542	0.00677241
5	0.00567405	0.0128903
5	0.0117984	-0.0178607
0	0.000870058	0.0111858
0	-0.00345229	0.0245277
3	0.00602167	-0.0188213
0	0.00303518	-0.0110095
1	-0.0215665	0.0126025
4	-0.0176043	0.0156235
6	-0.00591531	-0.0088718
2	0.00452211	-0.0104389
10	0.0103277	-0.00652379
8	0.0140477	0.000973174
2	0.00399264	-0.00996687
11	0.00419334	-0.00598943
13	-0.0222655	-0.000235921
0	-0.0153934	-0.009966
6	0.0137408	0.00490974
12	0.00541775	0.00167591
1	-0.0157788	-0.0165
3	0.00814659	-0.0229442
12	0.00958407	0.00109121
10	0.0114525	-0.00331229
0	-0.0128898	-0.00938833
0	-0.0146492	-0.00125215
3	0.00797294	-8.92729e-05
1	-0.00130769	0.000254085
6	0.00394544	-0.0116205
1	-0.0128434	0.00533616
7	0.0153108	0.009174
15	-0.00331427	-0.00712042
3	0.0051626	0.0177423
18	0.0307483	-0.00482288
2	0.00704056	-0.00711952
9	-0.00378689	-0.0207822
2	0.00147155	-0.0150971
2	0.00927357	0.000669986
10	0.0106024	-0.00447485
1	-0.00203032	0.0119366
6	0.0143543	-0.0122484
1	-0.0102241	0.00637759
2	0.00823075	-0.00762103
2	-0.000635395	-0.00134654
0	-0.00904709	0.0126256
9	0.0027568	0.00689681
3	0.00473814	0.00629151
1	-0.0181611	-0.00436918
10	0.0102008	0.00359495
1	-0.00658316	-0.00530421
0	-0.00830545	-0.00385373
5	0.0121045	-0.0369091
0	-0.00658567	0.0107565
3	-0.00115081	-0.00517176
0	0.00279749	0.0170611
0	-0.00304828	0.0231703
1	-0.0172174	0.0101324
11	0.00370455	-0.0177405
0	-0.00313517	0.00624317
2	-0.0054317	-0.0170213
13	-0.0205302	-0.00164834
6	0.0159405	-0.0101713
7	0.0144067	0.0106982
7	0.0130648	-0.00258669
0	-0.0158386	0.00208136
11	0.0083963	-0.0137341
10	0.00575992	0.00176142
9	-0.0010083	-0.00622973
2	0.0145466	0.00881069
17	0.0161306	0.00551712
11	-0.00905461	-0.0217561
3	0.00212587	0.00389756
2	0.00580471	0.00155113
5	0.00326299	-0.0319881
3	0.00315567	0.0176809
2	0.0111978	-0.00761663
10	0.000870569	-0.0212968
8	0.0123636	0.0103387
9	-0.00432999	0.0121944
2	0.00762578	-0.00606055
10	0.0111193	0.00360057
1	-0.00800343	0.0121949
4	-0.00980096	-0.00763179
4	-0.0134454	-0.0040942
9	-0.00126805	0.00293525
1	-0.00323022	0.0127191
3	0.00503985	0.017379
10	0.00838717	-0.00122709
6	0.00688792	0.0103997
3	0.0114566	0.00125782
13	-0.0252547	0.00651481
0	-0.00657113	-0.0129499
5	0.0163814	0.00044689
13	-0.027107	0.00160003
3	0.0040449	-0.00679251
10	0.00438585	-0.00523271
2	0.00709122	-0.0122508
1	-0.0167954	0.00736351
1	-0.00436389	-0.005121
13	-0.0263668	0.00432411
4	-0.019641	-0.00685345
0	0.00236971	0.0119482
15	-0.00464036	0.00612992
0	-0.00642954	0.0068071
1	-0.0130943	0.00648426
12	0.00403166	0.0169255
3	0.00381242	-0.00743646
5	0.0148286	0.0125825
12	0.00863768	0.00167781
9	-0.00542635	-0.00274715
0	-0.00891556	0.00499817
2	-0.0045346	-0.00790217
1	-0.0196769	0.00565452
7	0.0150988	0.00403466
4	-0.0157275	-0.0061932
12	0.0178819	0.016095
3	-0.00438578	-0.00369454
2	0.011718	-0.000689247
4	-0.00693975	0.00538013
2	0.00913122	0.00753355
16	0.00797519	-0.00568265
1	-0.00354274	0.00357022
4	-0.0169974	0.0036468
8	0.0150877	0.00200602
7	0.011736	-0.00300858
0	0.00262931	0.00474447
2	0.0158853	0.0076052
1	0.00120781	0.00560996
6	0.00270606	-0.0109054
8	0.00915552	-0.00217721
6	0.00897221	-0.00175189
4	-0.0140785	-0.00297298
2	0.00286644	0.0153153
11	0.000270881	-0.00810755
4	-0.0150707	0.00314302
0	-0.00484155	0.0366033
2	-0.00108597	0.00256653
8	0.0126766	0.012614
4	-0.0118904	-0.0108464
3	0.0151963	-0.0174811
3	0.00484101	0.0174486
11	0.00755285	-0.017605
11	0.000746041	-0.00270827
1	-0.0162579	0.0145206
1	-0.0147443	0.0147536
0	-0.0119287	-0.00177484
16	0.0147367	-0.00735321
4	-0.0189526	0.00607951
2	-0.00686398	-0.00806971
0	-0.000901459	-0.0188127
0	-0.0121503	-0.0117959
0	0.000154261	-0.00365596
6	0.000572395	0.00520463
15	-0.00703745	-0.0160731
8	0.0152509	0.00320808
2	-0.0006324	-0.00574716
6	-0.00576276	-0.00320854
3	0.00405572	-0.0060669
2	-0.00518455	-0.00159231
0	-0.00883439	-0.00111109
6	0.0127595	0.0035221
6	0.00516774	0.00824183
15	-0.0068189	-0.0308724
11	0.00195008	0.012715
6	0.0172334	0.000353907
1	-0.0132953	0.0108884
0	-0.00578167	0.0151774
3	0.000503927	0.00909479
5	0.0113626	0.0101994
10	0.00329573	-0.0029635
4	-0.0192871	0.00566662
2	-0.00267597	-0.0163912
1	-0.0137472	0.000822691
1	-0.00913236	0.0146705
17	0.0270536	0.00444756
5	0.00567498	-0.036053
9	-0.00231761	0.00721375
4	-0.0123292	-0.0141189
6	0.0153908	0.000194829
3	0.00257909	-0.009414
11	-0.00348411	-0.0168691
6	0.0132445	0.000866661
4	-0.0152547	-0.0127779
3	0.00468475	-0.00398752
0	-0.00762417	-0.00103924
2	0.00466548	-0.00623433
11	-0.00500634	-0.0165245
6	0.0126832	0.00165318
13	-0.0196716	0.00209165
3	0.00585586	-0.0244696
1	-0.0176763	0.00308637
9	0.00107982	-0.00595039
16	0.0176134	-0.0145606
7	0.0192979	0.00214283
1	0.000220855	-0.00910594
0	-0.00178791	-0.000731849
4	-0.0157524	-0.0109837
0	-0.00311341	-0.0139754
10	0.000477782	-0.0191555
3	0.00212046	0.0117442
1	-0.0120045	0.00884747
13	-0.0233965	-0.00285017
0	-0.00816153	0.00430879
13	-0.0265405	0.0017053
9	-0.00203602	-0.0119138
15	-0.0142403	-0.0234778
15	-0.00609485	-0.00174596
4	-0.00880377	-0.000307874
6	0.0129165	0.00303903
12	0.00616051	-0.00210695
1	-0.0139574	0.0183801
1	-0.0155805	0.0106981
0	-0.00369083	0.0275036
7	0.0305694	0.0173526
1	-0.00753093	0.00677681
0	-0.00981065	-0.016208
2	0.00520313	0.00654075
2	0.000476221	-0.0106884
2	0.0018461	-0.0120722
0	-0.0117381	-0.00311081
5	0.0159259	-0.0065368
4	-0.0121199	0.00562379
0	-0.00916802	-0.00940783
3	0.00327295	0.0208765
9	-0.0100504	-0.0113162
3	0.00875212	-0.0188976
6	0.00803258	-0.0179208
3	0.0045522	-2.13572e-05
2	0.00487552	-0.0157198
3	0.001829	-0.0182496
4	-0.0106527	0.0101254
8	0.0261856	-0.00595683
0	0.00557474	0.00550691
0	-0.0159215	-0.0123499
4	-0.0192315	-0.000872629
8	0.0123886	0.00776207
2	0.0101192	0.00982158
1	-0.0139361	-0.0158834
5	0.00446072	0.0104004
6	0.0128283	-0.00545051
5	0.0171723	-0.00248557
5	0.00505971	-0.0368438
1	-0.0124308	0.0142052
1	-0.00494433	0.00183679
5	0.0193895	0.00969172
2	0.0103549	-0.00478056
6	0.0129227	0.00368576
6	0.00652874	0.0103941
13	-0.0295135	0.00874634
1	-0.0124104	0.00319699
12	0.00299728	-0.0153445
5	0.0140253	-0.0154721
7	0.0160875	0.0124726
0	-0.00186538	0.0144565
3	0.00258308	-0.0120503
5	0.00531893	-0.000533925
2	-0.000547976	-0.00335895
1	-0.00549178	0.00289262
1	-0.00659521	0.00473787
7	0.0223148	-0.00216585
1	-0.00450334	0.00317465
7	0.0158143	0.0103939
5	0.0175734	-0.0149985
2	0.00889213	-0.00527408
9	-0.000990249	-0.00701615
2	-0.00330842	-0.0251514
5	0.0134698	0.00842497
1	-0.00458963	0.001911
5	0.0148632	-0.00529033
14	0.0286122	0.0202582
2	0.00332147	0.00229156
13	-0.0231783	0.00243707
0	-0.00235305	-0.0132403
4	-0.0202262	0.0036213
0	-0.00516055	0.0294744
1	-0.013191	-0.00945363
9	0.00276475	0.00835888
4	-0.0103138	-0.000977813
16	0.00990467	-0.0142306
4	-0.0196834	0.00732288
5	0.0130475	0.0188001
1	-0.00215026	0.00153637
2	0.00723877	-0.00369517
1	-0.00548652	0.00851085
4	-0.0117993	0.000889197
2	-0.000517658	0.00265991
8	0.0252038	0.00913892
11	0.00172486	0.0170174
11	-0.00725564	-0.0112799
6	0.00500594	0.00344265
8	0.0179051	-0.0123134
12	0.00137469	-0.0102049
4	-0.0108856	-0.000999021
9	-0.00223606	-0.0164134
6	0.00638123	0.0102683
0	-0.00937988	-0.00544641
2	0.00994539	0.00910555
2	0.00725264	0.00681794
5	0.00166106	0.00388855
1	-0.0147694	-0.00864103
0	-0.0127131	0.00975111
1	-0.0141844	0.00901051
9	-0.00671458	-0.00306487
0	-0.00932282	-0.012784
1	-0.0187653	0.00184385
2	0.00461119	-0.00895923
15	-0.00992985	0.00283508
2	0.000946765	-0.0213968
11	-0.00184722	0.0100429
4	-0.0152248	-0.00769682
0	-0.00327913	0.0171977
1	-0.00918414	-0.00768242
5	0.0163478	0.00276738
1	0.00148357	-0.0039388
14	0.0217785	-0.00171348
9	0.00232417	0.00412736
7	0.0160423	-0.00128268
4	-0.0197897	-0.0140674
4	-0.00784534	-0.0086498
6	-0.00661612	0.00122619
2	0.00173919	0.00234209
0	-0.000152602	0.0226358
1	-0.0146165	0.00359585
1	-0.0152235	0.0161116
3	0.00471559	-0.00704831
5	0.00999758	0.00503122
1	-0.0119508	0.00136467
4	-0.0209057	0.00968331
11	-0.00737263	-0.024525
8	0.0164207	0.00442411
2	0.00590476	-0.00172933
1	-0.0146304	0.00559976
0	-0.00500187	0.0180912
13	-0.0249636	0.000190013
14	0.033328	0.0162808
3	0.00488704	0.00671641
9	-0.0063284	-0.00454494
16	0.0136257	-0.0245784
16	0.0159831	-0.0176219
9	0.00630601	0.000829338
4	-0.0188311	-0.00349568
1	-0.0132554	-0.00657764
2	0.00594574	-0.00658542
6	0.00549005	0.00381434
5	0.0190051	0.0244236
5	0.00817121	0.0226187
1	-0.00961343	-0.0216812
2	0.00717648	-0.0081466
0	-0.00636205	0.0102701
11	0.00931289	-0.0199456
4	-0.0146934	-0.000609688
3	0.00393804	-0.00913531
9	-0.00480323	-0.010054
1	-0.00569845	0.00531389
7	0.0121434	0.00870116
10	0.00748051	0.00189995
13	-0.0281485	0.00484465
11	0.00875306	-0.0119794
1	-0.0215619	0.000957621
1	-0.0136882	0.0170128
10	0.0151747	-0.00755566
7	0.0241058	0.00310989
3	0.00413518	0.00537251
7	0.0163804	0.0129633
2	0.00780443	-0.0117453
3	0.0009251	-0.00637047
6	0.015229	0.000623449
9	-0.00784956	0.00949478
5	0.00629177	-0.0365008
0	0.00275981	0.0239316
0	0.00228314	0.00921994
15	-0.00908644	-0.0172844
0	-0.00793824	0.00747996
2	0.00174552	-0.0117862
7	0.0241698	0.0151856
2	-0.00177684	-0.0168287
1	-0.0150451	0.0121702
12	0.012425	0.0174316
0	-0.00791603	0.00622095
2	-0.00169184	-0.00588372
15	0.00140568	-0.0029521
2	-0.00476437	-0.0118412
0	-0.0100786	0.0161405
10	0.0114345	0.0018342
14	0.019943	-0.0123991
12	0.00395357	-0.0209799
0	-0.0104353	-0.018058
2	0.0124325	0.0107096
0	0.00118343	0.0216832
0	-0.00979097	-0.000432273
0	-0.0114347	0.0153332
1	-0.00445328	0.00453811
0	-0.00396183	0.012892
3	0.00981687	-0.00318645
2	0.00343765	-0.00916732
7	0.0236574	0.0107001
6	0.0103026	-0.0198197
0	-0.00877548	-0.00701843
2	0.00690788	-0.00624252
2	0.00740115	-0.00660652
3	0.0163101	-0.00700381
3	-0.000542774	-0.00237136
4	-0.0128124	-0.00168758
7	0.0260941	0.00505088
5	0.00731698	-0.00594164
7	0.0243936	0.0109032
2	-0.001134	-0.00635683
6	-0.00137815	-0.00108311
5	0.00922054	0.00340424
6	0.0153457	-0.000356756
14	0.0187646	-0.0136301
5	0.00320431	-0.000829217
13	-0.0247722	0.00441469
6	0.008721	-0.0162882
3	0.00412566	-0.00765283
12	0.00884686	0.00717938
5	0.0143508	0.0139781
5	0.00568771	-0.0324386
1	-0.0111715	-0.0100467
10	0.00440542	-0.00252703
4	-0.011192	0.00521729
2	0.0120961	0.00336735
8	0.0162151	0.00641543
4	-0.014741	0.00356921
0	-0.0089248	-0.00768282
5	0.0044213	-0.00519753
1	-0.00907094	0.0101941
9	-0.00281757	-0.0157115
3	0.00203574	-0.00313007
7	0.0130177	0.00736142
0	-0.00632554	0.0287034
0	-0.0145389	-0.00122127
5	0.0148505	-0.00875608
7	0.0173346	0.00476986
2	-0.00109224	-0.0156476
12	0.00890764	0.028383
1	-0.0122293	-0.00463197
0	-0.0104386	-0.00916155
2	0.00074567	-0.0231807
10	0.00628914	-0.0203513
1	-0.0169285	-0.000487782
4	-0.0169933	1.04678e-05
5	0.0118599	0.0184931
2	0.00788102	0.00642049
0	-0.0103255	-0.00713308
5	0.00917921	-0.0273531
2	0.00127277	-0.00466986
1	-0.0138412	0.0138002
0	-0.00165855	0.0144882
3	0.00888577	-0.00930566
14	0.0255867	0.0102567
1	-0.00332462	0.000597556
12	0.00442999	0.0116596
1	-0.0141753	0.0173871
0	-0.0196213	-0.00521859
1	-0.0153477	0.0106182
0	-0.00042304	-0.00104396
1	-0.00929521	-0.0101061
0	-0.00374665	-0.00518086
3	0.00635729	0.0100997
6	0.00802259	0.00955602
9	0.00373547	0.0116171
4	-0.0111058	-0.00064533
12	0.00245591	0.0173711
12	0.00434168	0.00523623
9	0.00128324	-0.00492309
1	-0.0122073	0.00527091
1	-0.00700856	-0.00970993
16	0.0174724	-0.00279065
0	-0.0146337	-0.00226849
7	0.024509	0.0171914
7	0.0232783	0.0143709
14	0.0256275	-0.00120451
2	-0.00500686	-0.0130654
2	-0.000462216	-0.00355259
4	-0.0114778	0.000660755
4	-0.0148871	-0.00273394
2	0.00595731	0.00932468
0	-0.0140559	-0.00940018
7	0.0163435	0.0135391
6	0.00358906	-0.0216476
3	0.00314359	-0.00710595
4	-0.00522764	-0.0092842
0	-0.00819856	-0.0143676
0	-0.00777324	-0.00887403
14	0.0180255	0.00810379
1	-0.0119285	-0.00369535
15	-0.00521964	-0.00259458
0	-0.00932974	-0.0107934
6	-0.00541906	0.0064268
16	0.0139139	-0.00749576
4	-0.013534	0.00723547
7	0.0189062	0.0183221
6	0.00218074	-0.017928
5	0.0145611	-0.00449948
3	-0.0032398	0.000651164
10	0.0146565	0.00692317
0	-0.00517738	-0.00166115
0	-0.00173857	-0.00562732
13	-0.023055	0.00429564
4	-0.0189429	0.000529702
1	-0.0109025	0.0115927
0	-0.00307665	-0.00682491
1	-0.00262481	0.010212
1	-0.00292813	-0.0026978
1	-0.0173706	0.0102513
13	-0.0215836	0.00273488
0	-0.00292681	-0.00609719
9	-0.00369788	-0.00943438
5	0.00602646	0.00355394
1	-0.0175635	-0.00574852
3	0.00351916	0.0233398
3	0.00165351	0.00284054
2	0.00818872	-0.00207124
2	0.00526578	0.00805859
0	-0.00469291	-0.0142557
0	-0.010522	0.00571139
11	-0.00873208	-0.00140192
0	-0.00709129	0.0326455
3	0.0174307	-0.0211298
11	0.00892112	-0.0237133
1	-0.015582	-0.0021632
6	0.0181042	-0.00317222
1	-0.00623963	-0.00948384
2	0.00604786	-0.00217188
2	0.0124494	0.00115293
0	-0.00174434	-0.00726292
5	0.0043894	-0.00491603
3	-0.00185377	-0.0123206
1	-0.0174788	0.0101912
5	0.0139302	-0.00160161
2	0.00959376	0.00554007
7	0.0154316	0.0114675
6	0.00114031	-0.0112384
1	-0.0147661	0.0127322
5	0.0230398	0.010265
2	0.011763	0.00252671
3	0.00747949	-0.0101
2	0.00761079	0.000523114
0	-0.00149424	-0.0177772
4	-0.0151064	0.00289391
5	0.00397913	0.00558189
1	-0.0159272	0.0124565
2	0.00239274	-0.00184203
2	0.00465231	-0.000277123
7	0.016562	-0.00123136
2	-0.00334064	-0.0131918
0	-0.00588921	-0.00580092
1	-0.00606988	0.0167242
0	-0.00370857	-0.0102622
6	0.00823577	0.00965264
1	-0.0147417	0.00434045
17	0.0284703	0.013504
1	-0.0268965	0.00729263
5	0.0141642	-0.00512233
5	0.0144143	-0.0325475
0	-0.01932	0.000351589
16	0.025397	0.000190703
0	-0.00367208	-8.13563e-05
6	0.0144872	0.00123813
6	0.00845974	0.00820446
5	0.0189995	-0.00015612
3	0.000823947	-0.00652452
11	-0.00399077	0.00278031
1	-0.00551766	0.0059675
9	0.00729038	0.00365152
12	0.00245208	-0.0201546
1	-0.00900948	0.000487079
5	0.0110109	-0.0323027
2	0.00483687	-0.00175549
2	0.0067263	-0.0128262
7	0.0147252	0.0115308
1	-0.00948299	0.0141087
0	-0.00641686	0.0262417
2	0.00626056	-0.00547856
5	0.00820945	0.0149715
3	0.00232296	-0.00834761
0	-0.00675566	-0.0135216
8	0.0131319	0.007547
1	-0.00830519	0.00594517
1	-0.01294	-0.00293378
16	0.0168348	-0.0111158
7	0.0255505	0.00887044
2	0.00600601	-0.00657159
0	-0.00105512	-0.00231475
2	-0.00135672	-0.0128019
1	-0.0159755	0.00719918
0	0.00378839	0.00982608
1	-0.0142487	-0.0182603
16	0.0204354	-0.00374197
0	-0.0101602	0.0136302
12	0.00535027	-0.0160401
3	-0.00022767	-0.00308002
1	-0.0166899	0.010342
6	0.00148911	-0.0171221
1	-0.00945422	0.00883512
0	-0.00375842	0.0291518
11	0.00736621	-0.00572778
1	-0.00876098	0.0040477
11	0.00425973	-0.00929079
14	0.0236342	-0.00814078
1	-0.0165218	0.00410778
15	-0.0105989	-0.0134466
2	0.00273932	0.00728622
12	0.0127296	-0.00890723
15	-0.00427467	-0.0104105
2	-0.00053454	-0.0109439
0	-0.0113087	-0.00834566
11	0.000930345	-0.00890392
13	-0.0182742	0.0013704
9	-0.000363852	0.0167001
11	0.0012425	-0.0170569
1	-0.00985878	-0.000944989
1	-0.0138638	0.0128813
5	0.0138044	-0.0195483
3	0.0155497	-0.00578784
9	-0.00359563	-0.0208923
3	-0.00109968	-0.0149672
12	0.0126033	-0.0131308
13	-0.0234023	0.0017834
3	0.00294691	-0.0106993
1	-0.0127368	0.0206182
3	0.00488142	0.0107295
0	-0.00755113	0.0168217
4	-0.00777166	-0.00298555
16	0.0212758	-0.0207165
0	-0.0091336	0.00437035
0	-0.0156638	-0.0100106
4	-0.017929	-0.0113895
1	-0.016816	-0.00449111
1	-0.00524369	0.00256857
3	-0.00384371	-0.0155128
0	-0.00356646	-0.00101527
1	-0.0064591	0.005108
0	-0.00607652	-0.00525596
0	-0.017329	-0.00975511
3	0.0108755	-0.0228118
6	-0.00151102	0.013306
6	0.011055	0.0150532
9	-0.0013685	-0.0131023
13	-0.0204629	0.00798765
18	0.0335013	0.00930711
1	-0.0108759	0.0122676
17	0.029222	0.00586973
3	0.00464204	0.0122288
1	-0.00794084	-0.0168708
1	-0.0153412	-0.0114792
2	0.00956803	-0.01099
1	-0.016064	0.016154
3	0.00452544	-0.000692523
3	0.00213717	-0.0121962
14	0.0272688	-0.00831637
15	-0.00477049	-0.0115611
0	-0.00236405	-0.0177171
0	-0.00828858	-0.0122631
8	0.012269	-0.00935755
10	0.0117293	-0.00206195
3	0.00624643	-0.0138876
12	0.0130075	-0.00237025
0	-0.00584978	0.00378022
2	0.00147367	-0.0112462
3	0.00166377	0.00612783
4	-0.01093	0.00671149
5	0.0114379	-0.024974
13	-0.0246073	0.00970752
2	-0.00582357	-0.00912212
0	-0.00245318	-0.000797957
3	-0.00429547	0.0298345
6	0.00274554	-0.0198423
11	0.00282966	-0.000671951
1	-0.0226887	0.0108649
0	0.00191099	-0.0302151
18	0.0439852	0.0315728
14	0.0175426	-0.0283729
2	0.00221996	-0.00495373
6	0.00914594	0.0105091
0	8.22379e-05	0.00338049
0	0.00410398	-0.00301583
8	0.0149171	-0.00794381
6	0.0062854	0.00343943
11	-0.00268052	-0.00360588
3	0.00255218	-0.0264845
4	-0.0194725	-0.0091977
3	0.00763977	0.00933322
13	-0.0212123	-0.00555965
7	0.0220241	0.00898398
0	-0.00889922	-0.0222541
12	0.02397	0.0146172
2	0.00692842	0.0110334
16	0.0240158	-0.00873385
0	0.000280051	0.00020647
12	0.0099765	0.00201376
0	-0.00243021	0.000138089
5	0.00959031	0.00671269
0	0.000493158	0.00126294
2	-0.00257256	-0.00618298
1	-0.00338919	0.00154514
0	0.00230241	-0.000678667
3	0.00945078	0.0181088
4	-0.010636	-0.00744909
9	-0.00539658	-0.00810433
8	0.0156118	0.00090604
2	0.00630054	0.00152751
13	-0.0164274	-0.0136718
0	-0.0145605	-0.00233532
3	0.0114543	0.0121074
12	0.0182658	0.0156354
5	0.0108495	0.0144239
1	-0.0160913	-0.0160645
3	0.00627914	-0.00127687
2	0.0079178	-0.0114925
1	-0.000436585	0.00242575
11	-0.00484211	-0.0192937
3	0.00280775	0.000649915
4	-0.00765709	0.00872811
4	-0.0122806	0.00480052
6	0.010004	0.0126446
0	0.00191625	-0.00743702
9	0.00698185	-0.0197367
0	-0.00311191	-0.0103215
8	0.0192917	-0.010916
11	0.000994355	-0.00215974
2	0.00578753	0.00437332
1	-0.00569232	-0.00251695
15	-0.0149522	-0.0225585
2	0.00562905	-0.0102455
2	0.000191412	0.000195317
10	0.0121348	0.00648499
0	-0.00112858	-0.0105678
11	0.00320233	-0.0216496
3	0.0124577	0.00977126
6	0.00599415	0.0023639
6	-9.381e-05	-0.0262696
1	-0.000608891	-0.000605486
6	0.00312214	-0.0218943
1	-0.0200553	0.00344438
1	-0.0120542	0.00833216
1	-0.0193066	0.0118691
3	0.00302045	0.0108831
16	0.0157858	-0.0127457
9	0.00475631	0.0103693
0	-0.0015811	0.00291412
2	-0.000165452	0.0275769
0	-0.00809882	-0.0150573
0	-0.0108947	0.0019082
0	-0.0132968	0.00429795
12	0.00718845	-0.0149582
3	0.0128235	0.00723408
4	-0.0204143	0.00012698
3	0.00437851	-0.000162282
7	0.0216057	0.0128227
0	-0.00575937	0.0138537
0	-0.00583839	0.00929174
9	-0.00686254	-0.00489539
10	0.00747522	-0.00707019
1	-0.0123788	-0.0134265
0	-0.00376429	-0.0035035
1	-0.00971217	0.00791282
0	-0.00380361	0.0270932
3	0.0053119	0.0135957
0	-0.0106787	-0.0141429
2	0.0102224	0.00620975
9	-0.00631354	-0.00260127
0	-0.011392	0.000956023
7	0.0208091	-0.00503098
1	-0.00561723	0.00263127
7	0.0146082	0.00920974
1	-0.00981256	0.0214413
1	-0.00528198	0.00692268
7	0.0148763	0.0111926
13	-0.0219768	0.00226897
11	-0.000220764	-0.00804513
0	-0.0026006	0.0222308
5	0.0146415	-0.000418938
5	0.0052074	-0.00466476
1	0.00205183	-0.00130432
7	0.0172176	-0.0136775
5	0.000105365	-0.0290138
1	-0.0132726	-0.0183568
3	0.00317641	0.0117569
1	-0.00526297	0.00125894
0	-0.011287	-0.00183306
0	0.00262929	-0.00595961
5	0.00165804	0.0194111
4	-0.0106086	-0.0130316
1	-0.0103351	0.0164224
4	-0.0174138	-0.00609692
5	0.0191505	0.00220236
6	0.0148725	0.000743097
0	-0.00616067	0.0141773
5	0.00419403	0.00764686
4	-0.00918434	-0.00857251
0	-0.0114161	-0.00340297
4	-0.0100431	-0.00588598
0	-0.000733608	0.010786
4	-0.0219085	-0.0024379
3	0.000792382	0.0131576
6	0.00483234	0.00121393
3	0.00584208	0.0142216
2	0.00716598	0.0114346
15	-0.00297534	-0.0167259
5	0.00345753	0.0155709
8	0.0104967	0.0149435
4	-0.011928	-0.00985194
0	-0.01331	-0.00690764
3	0.00758543	0.00162513
0	0.0017604	-0.000787551
4	-0.0167533	-0.00585595
15	0.000560264	-0.00225096
0	-0.00521233	-0.0234329
11	-0.00203504	-0.0220798
6	-0.00240223	-0.0222194
2	0.00446761	0.00808395
2	0.00913141	-0.00286086
1	-0.0151568	0.00170784
4	-0.0106762	-0.0122177
3	0.00243272	-0.00933168
5	0.0105134	0.0163919
2	0.00888109	0.0113274
0	-0.00556462	0.0268358
9	0.00176483	-0.0041682
15	-0.00389316	-0.00822338
2	0.0114511	-0.001095
5	0.00506383	-0.0313285
6	-0.00294694	-0.0129962
6	0.00561701	0.00696568
4	-0.0173068	-0.00402602
3	0.00447852	0.0148802
3	-0.00347666	-0.0130973
8	0.0134448	0.0134771
3	0.00889267	-0.00137744
4	-0.0165172	-0.00382051
6	0.0126028	-0.00044895
8	0.0171079	0.00325935
10	0.0135722	0.0132014
0	-0.00623207	-0.00960581
0	-0.00418699	-0.00270115
12	0.00695293	0.0036564
2	-0.00722865	-0.003229
0	-0.00480451	0.00919392
2	0.00322623	0.0181402
10	0.0104176	0.00523016
11	0.000776397	-0.0160269
8	0.0128431	9.01409e-05
10	0.0153555	0.00716391
15	-0.00691168	-0.0375471
0	-0.0028757	0.0197882
6	-0.00303107	-0.00768954
0	-0.0110761	0.00251461
6	0.000684715	-0.025149
4	-0.00506729	-0.00438067
11	-0.00468084	-0.0211634
8	0.00858982	-0.00936912
8	0.0250491	0.0117739
4	-0.020233	0.00502863
0	0.00299495	-0.0182546
11	-0.00175835	0.00187263
1	-0.0157808	0.0141664
0	-0.005303	-0.0243997
6	0.00623335	0.0121346
16	0.0219571	-0.0264696
10	0.0120481	0.00328526
4	-0.0240024	0.00497902
4	-0.0171358	-0.00609553
2	-0.00116	-0.00742887
10	0.0124917	0.0134233
1	-0.0252775	0.00774532
1	-0.00383269	0.0129878
4	-0.0113952	-0.004986
4	-0.0116116	0.0144921
2	-0.0031071	-0.0121811
3	0.00296982	-0.00969087
0	-0.0115898	-0.00677288
1	-0.0113562	0.0119639
2	0.00141124	0.000146533
11	0.00188708	-0.0172306
0	0.00261537	0.020052
8	0.0149975	0.00989079
8	0.015035	-0.00126232
1	-0.0147091	-0.0198068
1	-0.0227664	0.00891629
9	0.00455506	0.00952303
9	-0.00490685	-0.0142929
0	-0.00656669	0.00131428
15	-0.0110087	-0.0187299
12	0.0153867	0.0166913
3	0.00707541	0.00314578
2	0.00820341	-0.00251773
8	0.0141765	0.0128025
2	0.00132391	-0.0015235
2	0.00447612	-0.00564104
1	-0.011676	0.0167049
3	-0.00054204	0.00129289
0	-0.00180774	0.0147502
0	-0.0115793	0.0129977
3	-0.00118725	0.0063202
6	0.00041597	-0.0146042
12	0.0158625	-0.00161314
2	0.00430679	0.00481823
3	-0.00600436	-0.0123868
1	-0.0143876	0.00747299
2	0.00410708	-0.00808311
8	0.0138709	0.0110117
14	0.0360429	0.0241102
5	0.0146791	0.000290281
4	-0.0177018	0.000922552
6	-0.00174659	0.00114048
11	-0.000955744	0.0124667
1	-0.0187313	-0.00146831
2	0.00832977	0.00893289
15	-0.00268059	-0.0135286
2	0.0102037	-1.7981e-06
6	-0.00649687	-0.00494081
2	0.00172176	-0.0133219
1	-0.0106284	0.00914142
2	0.00664982	-0.00357473
13	-0.0251917	-0.00344788
5	0.00953076	0.00121218
15	-0.00415984	-0.00537758
12	0.00445038	-0.0266995
3	-0.00354707	0.00764705
0	-0.000982351	0.0214323
3	0.00581505	0.00428134
0	-0.0031034	0.0166507
11	-0.0044452	-0.0222035
13	-0.0232615	-0.00139005
9	-0.00841126	-0.00598224
11	0.00455236	0.00363348
9	-0.0071277	-0.000710401
2	0.0119166	0.00302996
5	0.0067685	-0.00462933
7	0.0151706	0.014076
0	-0.00683794	0.0149456
1	-0.0136458	0.0159435
6	0.0140844	-0.0121782
1	0.000538353	0.00151438
7	0.0138486	0.00503335
1	-0.011139	0.000545785
9	0.00445373	0.0103474
7	0.0221814	0.00705052
0	-0.00616898	0.0244466
6	0.00960565	0.00989259
3	0.0128137	-0.0186308
1	-0.0218146	-0.00163389
0	0.000221724	0.0200825
1	-0.0157625	0.0129275
10	0.00208863	-0.0134335
11	0.000250256	-0.0158738
0	-0.00968778	0.0114101
1	-0.0105251	0.0148125
2	-0.000492445	-0.0235964
0	0.00308905	-0.0101254
2	0.0106443	0.00468322
9	0.00134774	0.0156528
3	0.00581472	0.0177232
2	-0.00148576	-0.00900762
2	-0.0015115	0.00600309
0	-0.0133965	-0.00639674
6	0.0112591	0.00756879
0	-0.0034093	-0.0160546
1	-0.00673649	0.00308504
2	0.00771043	-0.00822628
2	0.00725741	-0.00604554
3	0.00543462	0.00372813
11	-0.00319747	-0.00201902
2	0.014602	-0.00325822
6	0.00432415	0.00770642
5	0.00678383	-0.0322399
5	0.0162514	-0.00230946
0	-0.0110131	-0.00337107
2	-0.00237731	-0.012698
10	0.0129532	-0.0084883
5	0.00985755	-0.0115512
12	0.00929514	0.00125293
13	-0.0283373	0.000174707
2	-0.00136659	0.000514926
0	-0.0142172	-0.00388572
0	-0.0174957	-0.0123194
12	0.00405668	-0.0187112
0	-0.00343141	-0.00353882
0	-0.00554581	0.0315202
13	-0.0282074	0.00268204
8	0.0210735	0.0158569
8	0.00747124	-0.00216489
5	0.0133323	0.0149238
0	-0.00544895	-0.0252337
4	-0.0199485	0.00770427
17	0.0275377	0.0118058
2	0.00161677	0.0178906
8	0.0114261	0.00723309
13	-0.020173	0.00408324
0	-0.0143008	-0.0114989
3	0.00709109	-0.0287741
2	0.00600809	-0.00608168
3	0.00500341	-0.0114295
4	-0.0146757	0.000245477
0	-0.00365829	-0.0028696
3	0.014722	-0.0117562
12	0.0202478	0.0114845
5	0.00257018	-0.000230218
4	-0.0160615	0.000436107
2	0.00900398	0.000104766
0	-0.00683231	0.00634169
0	0.000440379	0.0215404
0	7.70596e-06	0.00937951
3	0.0105614	0.00709556
16	0.017371	-0.0368313
5	0.00851447	-0.0316103
1	-0.00799671	-0.0145374
2	-0.00390807	-0.00614984
0	-0.00628415	0.0145985
0	-0.0109762	-0.00558234
16	0.022286	-0.0144451
4	-0.0156746	0.00286632
9	0.00889917	-0.000603279
8	0.0158245	0.0108042
0	-0.00169474	0.0252315
6	-0.00204028	0.00270044
0	-0.000439556	-0.00839636
1	-0.0103395	0.00935008
3	0.0095442	-0.00860525
1	-0.0217144	-0.00151878
5	0.0163198	-0.00195462
0	0.00314275	-0.00134808
1	-0.0141665	0.00913299
4	-0.0196916	-0.00502564
4	-0.0175274	6.13138e-05
0	-0.00980359	0.00963872
16	0.0223087	-0.00263359
1	-0.00984199	0.00568671
6	-0.001019	-0.0118804
1	-0.0050944	0.0056033
6	0.0140657	0.00150799
3	0.00224429	0.0164917
3	0.0058126	0.0150616
0	0.000318396	0.00398124
6	0.0053079	0.00844381
8	0.0208113	0.0154619
0	-0.00555418	0.00839696
17	0.0256904	5.3744e-05
0	-0.0130583	-0.00720493
3	0.0168845	-0.0134124
1	-0.0156973	0.00598759
8	0.00662048	-0.0137834
10	0.0132014	0.00426119
12	0.0101322	-0.00301859
7	0.0157809	-0.00114306
5	0.0141152	-0.00450036
12	0.00142369	0.00737617
4	-0.0211075	0.00425116
2	0.00586072	-0.0029283
0	-0.00903297	0.00112246
3	0.011626	0.0185618
1	-0.00758633	0.0118985
0	-0.00652606	0.00612383
0	-0.0087089	-0.0149024
0	-0.00465643	0.00178954
1	-0.0184032	-0.0131581
2	0.00190356	-0.00183238
5	0.018763	-0.0317122
7	0.0255438	0.00832389
8	0.00865178	0.000746523
0	0.000697101	0.0027973
0	-0.0181468	0.0110876
1	-0.00127579	0.00506064
8	0.0105599	-0.0184284
7	0.0148802	0.0116939
5	0.0113861	0.013803
2	-0.00313341	-0.012497
10	0.0171865	-0.000143514
2	0.00910486	0.00648374
0	-0.00786048	-0.001207
3	0.00425027	-0.0132254
2	0.00958826	-0.00529085
1	-0.0141701	0.0143644
2	-0.00110027	-0.00984096
0	-0.00222591	-0.0205389
0	0.00293677	-0.00375145
1	-0.0108905	-0.0169184
4	-0.0145407	-0.00435193
2	0.00831072	0.00325181
0	-0.00435906	0.0173826
13	-0.0352305	0.00897267
2	0.00918592	-0.00713793
2	0.00490471	-0.000518905
0	-0.00841962	-0.0156959
5	0.0101249	0.00768092
3	0.00943082	-0.0220167
2	-0.00559205	-0.0129821
0	-0.00706517	0.00431392
15	-0.00705893	-0.0300755
1	-0.00111023	0.0132233
12	0.00908223	-0.00689057
1	-0.0134126	-0.0229357
2	0.000102052	0.0254579
15	-0.0084037	-0.0109969
0	-0.00141812	0.00737255
3	0.0020811	-0.00367439
0	-0.00706717	-0.00900328
10	0.00902756	0.0042385
3	-0.00048711	-0.0234692
0	-0.000661163	0.0207193
3	0.00951966	-0.0293575
0	-0.0141942	-0.00331391
1	-0.00495759	0.00652097
0	-0.0045512	0.00290938
4	-0.0171836	7.66487e-05
3	0.00504524	-0.0141985
11	-0.00598774	0.00783563
7	0.019522	0.00246133
2	0.0078717	-0.00837327
0	-0.00338317	0.00346604
3	0.00121747	0.0228242
2	0.0115995	-0.0106428
13	-0.017465	0.00684611
2	0.0105366	0.00186862
1	-0.00647417	0.0118356
3	0.00138085	0.00337847
2	-0.00189973	-0.0138191
0	-0.00727608	-0.0237705
0	-0.0172216	-0.00295585
1	-0.0149022	0.0178648
0	0.000866672	-0.0272659
0	-0.0136344	0.00454447
10	0.0131236	-0.0112943
8	0.017667	0.00543427
3	0.0130213	0.0174353
1	-0.0154613	0.014915
4	-0.0128105	0.0034086
9	-0.00494683	-0.010574
11	0.00226509	0.00205619
11	0.00343996	-0.00264085
12	0.00316681	0.012577
0	-0.00323917	-0.00709893
0	-0.00269898	0.00717253
0	-0.0106602	0.0110893
12	0.0144275	-0.00913046
6	0.00988374	0.0147718
0	-0.00747557	0.0248789
6	0.00292179	8.08035e-05
11	0.00417103	0.0110117
0	-0.00920886	-0.00562561
11	0.00143468	-0.0178999
1	-0.0141313	0.0108528
5	0.0172381	-0.00103836
1	-0.014199	0.0148812
2	-0.00527934	-0.0127046
8	0.00758949	0.00701589
1	-0.0135552	0.0122996
0	-0.0142093	-0.0123331
9	-0.00473121	0.00216128
4	-0.0153288	-0.00287148
1	-0.0119166	-0.000448998
3	0.00547281	0.0194866
9	-0.00753565	-0.0110801
1	-0.00285482	0.00464515
2	0.00207366	-0.00519541
3	0.00987102	-0.0313765
4	-0.0203351	-0.0026723
9	0.00529186	0.00429554
13	-0.0181954	-0.00780946
12	0.00127015	0.0108902
10	0.00130172	-0.011713
13	-0.0242395	0.00639725
8	0.0117634	-0.00998584
1	-0.0150987	0.0134244
0	-0.0077716	0.00475103
5	0.0136797	0.021434
4	-0.0122522	0.0099708
0	-0.0128051	-0.00926139
6	0.00401134	0.00596412
3	0.000234018	0.00146308
1	-0.00392378	0.00783811
0	-0.0112122	-0.0113161
1	-0.0127733	0.0107256
1	0.000992401	-0.00288561
7	0.0218803	0.0146717
0	0.00131203	-0.000266245
8	0.00949572	-0.0196515
1	-0.0123501	-0.0183259
2	0.000942686	-0.0182987
9	-0.0014443	-0.00590696
8	0.0142131	0.0075712
2	0.0141273	6.72896e-05
0	-0.00697902	-0.00226126
0	-0.00904808	0.0122507
5	0.0089026	0.016936
4	-0.0113011	-0.0115952
2	0.000205776	-0.00184042
2	-0.00139794	-0.017909
2	0.000422428	0.00385277
3	0.00679044	-0.0089242
5	0.00847406	-0.0142199
2	0.00365195	-0.0117858
13	-0.0324252	0.00470315
11	-0.00457482	-0.024306
1	-0.013346	0.0132176
1	-0.0152135	0.0112885
11	0.00127828	-0.0192404
5	0.0137932	0.00770405
4	-0.0120302	-0.00321276
8	0.0245697	-0.0135547
6	-0.000503851	-0.00535509
3	0.00268225	-0.00737569
2	0.00494371	-0.00179997
1	-0.000487508	0.00196502
7	0.0194845	0.00417133
0	-0.00899064	0.00656547
0	-0.00582058	-0.0116888
0	-0.000360399	-0.00225854
0	-0.00516183	0.0306611
2	-0.00395082	0.00093424
2	-0.00299313	0.0203533
9	-0.00181316	-0.00565215
8	0.01285	-0.00453596
0	-0.00732269	0.0189015
0	0.00178814	0.0172622
3	0.0160651	-0.0189056
2	0.00774703	-0.00985174
5	0.013769	0.00548165
2	-0.00123867	-0.00498375
1	0.00212754	-0.00245805
0	-0.0057171	-0.00660708
5	0.0130983	-0.0307449
0	-0.00269972	-0.00704608
12	0.0127775	0.00711667
5	-0.00109297	-0.0284862
4	-0.0228774	0.00133105
12	0.0145453	0.0184338
3	0.00909118	-0.00872913
2	0.00175314	-0.010593
4	-0.0218418	-0.00635105
0	-0.00616942	0.0355675
1	-0.0182547	0.0124054
12	0.0010405	0.0211165
1	-0.020977	-0.00179461
4	-0.0123077	0.00270179
2	0.0128861	0.00238156
13	-0.0221351	0.00290238
1	-0.00397667	0.00648444
5	0.00380248	-0.00518847
8	0.0106063	-0.00345566
0	0.00555409	-0.0116318
2	-0.00100934	-0.0115654
7	0.016934	-0.00183212
2	-0.00212015	0.0253293
10	0.00531948	0.0157703
0	-0.01335	-0.00958501
14	0.0364291	0.00823554
0	-0.00128144	0.0103241
10	0.0153915	-0.00767
3	0.000798332	-0.00122814
6	0.00283041	-0.0144984
2	-0.00237598	7.36161e-05
5	0.00555662	0.00944345
1	-0.00231807	0.00277489
14	0.0273407	-0.00294025
11	0.00298453	-0.013361
10	0.0179015	0.0018389
2	-0.00246375	-0.0130364
5	0.0101907	0.00968859
11	-0.00389593	0.00145787
3	0.00405953	-0.000204323
9	-0.00252611	0.00372742
3	0.00563645	0.0152607
4	-0.0119611	-0.00607084
6	0.00929794	-0.00108699
10	0.0136062	-0.00223324
9	-0.00588961	-0.00470998
9	-0.00723064	0.0092952
12	0.00899143	-0.000372457
14	0.0214403	0.00526438
2	0.0020704	0.0075772
0	0.00435601	0.00729159
10	0.0103298	0.00869436
0	-0.00524348	0.0362343
6	0.00482956	-0.00585034
0	-0.00654197	-0.00194818
14	0.0335787	0.00713529
2	0.00877719	-0.00868308
3	0.00695978	0.00515082
2	0.00789361	-0.00714382
0	-0.0058687	0.00026905
1	0.00048073	0.00067307
1	-0.00187929	0.00139142
6	0.0135849	0.0118486
6	0.0037294	-0.0180137
1	-0.00827017	-0.0104711
2	0.00129153	-0.0153875
10	0.00887849	-0.00521917
9	-0.00503035	-0.0050919
0	-0.0082741	-0.0101197
1	-0.0130475	0.0118695
0	0.0049783	0.0080233
8	0.0106592	-0.0056324
0	-0.00432232	0.0321407
8	0.0184411	0.00435701
11	-0.00288727	-0.00876224
2	0.0107952	-0.00272787
4	-0.0157467	-0.00263328
4	-0.0144907	-0.00798409
9	0.00318	0.00117997
5	0.0177095	-0.00178631
2	0.00369989	0.0107302
4	-0.0102677	0.00312767
14	0.0194832	0.00726117
1	-0.00252636	-0.00406996
0	-0.00137306	-0.0139077
2	0.00546822	-0.00652861
1	-0.00505509	0.00464509
1	-0.0115082	-0.0161684
0	-0.00307649	-0.0156464
1	-0.0119351	0.0133627
7	0.0267959	0.0199506
0	-0.0105411	0.000375509
8	0.012641	0.00985923
6	0.0142802	-0.00100166
17	0.015424	0.0146385
5	0.0131628	0.00759376
3	-0.00424964	0.00476954
2	0.00215097	-0.00620439
0	-0.00945417	0.00252623
1	-0.00479478	0.0113003
5	0.0167416	0.00913294
14	0.0246951	-0.00876747
10	0.0126463	-0.0197817
1	-0.0155327	0.0202729
14	0.0269282	-0.00460913
5	0.0115139	-0.000618197
10	0.00672881	-0.00390815
5	0.00911412	0.0154431
5	0.0100559	0.00807482
0	-0.00691192	0.0184731
1	-0.00913977	0.00470505
3	-0.00392232	0.00218701
8	0.0136764	0.0046955
8	0.00667394	0.00565748
13	-0.0285586	0.00471769
12	0.00666241	0.00456851
2	-0.00110604	-0.00189768
2	0.00935931	-0.00201721
14	0.0319321	0.0187705
8	0.0136406	0.00643737
2	-0.00244322	-0.0169861
11	0.00351647	0.0166631
4	-0.0151074	0.00579641
6	0.00539516	-0.0234633
3	0.00565487	0.0195951
4	-0.0154197	-0.000181716
0	-0.000916278	0.00586542
8	0.00676851	0.0137096
7	0.0247359	0.0122396
3	0.00475203	0.0127056
0	-0.00787991	0.0240308
0	-0.00411232	-0.0223896
12	0.00899435	0.00120531
6	0.00307984	0.00461185
0	-0.012163	-0.00973478
3	0.0125876	-0.00141417
13	-0.0245019	-0.000385904
4	-0.0145432	0.00131035
5	0.00651676	-0.00693303
0	-0.00660916	-0.0246336
2	0.00441206	-0.00152285
7	0.0148729	0.0128216
5	0.0124122	0.0186035
3	0.00164009	-0.0191217
8	0.0128088	0.0106832
3	0.00725273	0.0121611
1	-0.00227504	0.0046482
0	-0.0102688	-0.0176893
6	0.00675554	-0.0246007
1	-0.00159092	-0.0012305
5	0.0178656	0.0232984
6	0.0109838	0.00411397
6	0.0138197	0.00994425
0	-0.000219438	0.0107483
0	-0.00841583	-0.0202173
15	-0.0079087	-0.029293
0	-0.00692706	-0.0167916
4	-0.0168428	-0.00243969
4	-0.00828347	-0.0176595
5	0.0216315	0.0160466
3	0.0042701	0.0185898
12	0.00137253	0.00536111
8	0.0129439	0.0168828
3	0.00784814	-0.0227853
8	0.0118437	0.00418187
1	-0.0125813	-0.00280764
7	0.01529	0.0131592
1	-0.00434621	0.00436493
1	-0.00426672	0.0061588
1	-0.0211476	0.00603299
15	-0.00644162	-0.0391613
1	-0.00147967	-0.00420099
9	-0.0112522	0.00964571
1	-0.0078074	0.0135449
10	0.00481189	0.00895827
3	0.0120293	-0.0201626
5	0.0137942	0.0195426
0	-0.00320787	0.0172137
3	0.00144788	-0.000639018
3	0.000382102	-0.00465265
5	0.00706843	0.0129002
12	0.00619887	0.00785429
2	0.00625803	0.00519701
9	-0.00369007	0.00015056
2	0.00426151	-0.00100773
4	-0.0133932	0.00239766
0	0.00173103	0.0271967
8	0.00803085	-0.00862193
5	0.00655578	-0.00125336
6	-0.00371618	0.00473943
7	0.0190665	-0.00447503
10	0.012658	-0.00437878
0	-0.000992234	0.0268417
1	-0.0170439	0.00247825
1	-0.0220414	0.00249568
14	0.0214317	0.00330319
11	-2.2308e-05	0.00825692
0	-0.0122966	-0.00264179
2	-8.02185e-05	-0.0182731
4	-0.0179217	0.00330592
13	-0.0262964	0.000346809
6	-0.00203645	0.0109768
5	0.0132699	-0.00858914
0	-0.0062021	-0.000894964
16	0.0251693	-0.00869289
0	-0.00376705	-0.00180356
2	0.00566451	-0.00229145
1	-0.00848642	0.00893378
1	-0.0222288	0.00043468
11	0.00192366	-0.0210226
0	-0.00560825	-0.0115013
0	0.000936518	0.00113907
5	0.0150888	-0.0047512
7	0.0249988	0.00390462
16	0.0166365	0.0027649
6	0.00257256	-0.0196708
9	-0.00297755	-0.0144199
5	0.00536598	-0.0364019
0	0.000586857	0.00316151
12	0.00644496	0.0169467
0	0.00130153	0.0234033
14	0.0270553	-0.00160133
0	-0.00847361	0.0166825
3	0.00347351	0.000873215
4	-0.00816241	-0.00779847
4	-0.0122503	0.00193615
0	-0.000237919	0.00914986
9	-0.00989359	-0.00566538
5	0.0105558	-0.0443267
2	0.000685723	-0.00318252
5	0.0165418	-0.00308809
2	0.00482975	0.0120423
3	0.00949725	0.00382296
1	-0.0190356	0.0066226
0	-0.00367654	0.00956717
4	-0.00604403	0.0199982
1	-0.0155409	0.00813372
0	-0.00511086	0.00240953
10	0.0162919	0.00811724
2	0.00975247	0.00448083
15	-0.00323022	-0.00663681
6	0.0011118	-0.00303185
2	0.00561512	0.000352032
9	-0.00764866	0.0091277
0	-0.00365434	0.0302962
1	-0.0119531	0.009264
2	0.00260961	-0.00193499
4	-0.0185074	0.00463574
5	0.014033	-0.0017319
0	-0.00202637	0.00243148
0	-0.00697054	0.0124199
5	0.00920571	-0.0362556
6	0.0113817	-0.00663914
12	0.0113551	0.00518257
6	0.00508688	0.00937804
11	-0.00662938	-0.0140215
1	-0.0142344	0.00926607
3	-0.000746078	-0.00615183
3	0.00647349	-0.0140028
0	0.000776441	0.023662
4	-0.0122894	-0.00251595
2	0.0118151	-0.0017746
1	-0.0180517	0.00785427
0	0.000835627	-0.00192426
12	0.0124036	-0.012926
1	-0.00584714	0.00900305
3	0.00870834	0.0135885
8	0.0149565	0.0122533
1	-0.017638	0.0030367
0	-0.00265025	-0.0186034
4	-0.00904757	-0.00513758
8	0.0136512	0.00124855
9	-0.00171997	0.00321261
1	-0.0115879	0.00828661
0	-0.00411309	-0.0115287
13	-0.0233168	0.00602629
2	0.015736	0.0101061
2	0.00482617	-0.0050081
5	0.003655	-0.028233
0	0.00277281	-0.0241452
4	-0.0152017	0.000107524
2	0.0107977	-0.00297731
9	-0.00714932	0.000783981
0	-0.0108911	-0.0101366
3	0.00385382	0.00605625
0	-0.00739184	-0.0171998
2	0.0039586	0.0194116
10	0.0146895	0.0106611
0	-0.00141503	-0.0124792
7	0.0267801	0.00870999
1	9.17224e-06	-0.0106486
4	-0.0240907	-0.00313227
14	0.0165165	0.0120033
0	-0.00139424	-0.02139
0	0.00120951	0.0009162
0	-0.0121522	0.00730005
4	-0.0154699	0.00640935
2	0.00755271	-0.00608633
15	0.00149251	-0.000993136
3	0.00680942	-0.00851384
2	0.013421	0.00872299
3	0.00952447	0.0113973
0	0.00108778	0.0213562
1	-0.0118459	0.0118263
6	-5.44557e-05	-0.00896121
2	0.00189696	-0.00149244
16	0.0168559	-0.0153755
0	0.00176672	0.00556124
9	-0.00443359	0.0117958
9	0.000666086	-0.0116471
7	0.017348	0.00767127
5	0.0105349	0.00175575
1	0.000665426	0.00847926
1	-0.00593343	0.0082428
1	-0.0145425	0.0172095
8	0.0127449	0.0170182
2	0.00701741	-0.00594244
9	0.00178476	0.00114478
6	-0.00762442	-0.00767834
3	0.00236312	0.015187
5	0.00743559	0.00914008
4	-0.0160563	-0.000590645
6	0.0116521	0.0136073
6	0.00854509	0.00150116
7	0.0345268	0.0239144
0	-0.00700701	0.0259729
1	-0.0152676	-0.00733801
15	-0.00103889	-0.00828457
12	0.0107081	-0.00639743
10	0.0041162	-0.00307755
2	0.0105131	0.000773375
10	0.009145	0.00392489
3	0.00165711	0.00736476
0	-0.00388719	0.0176833
4	-0.0151041	-0.00583873
6	0.0057434	0.00255504
9	0.00410615	0.00924228
15	-0.00536218	-0.00619417
0	-0.0134045	-0.0108707
2	-0.001231	-0.00440868
2	0.00746515	-0.00898285
8	0.00920615	0.00213462
5	0.0039076	-0.0319949
0	-0.00222812	-0.0156
0	-0.00536989	-0.0114409
1	-0.0086696	0.00687289
13	-0.0246296	-0.000634219
0	-0.0114556	-0.0057845
1	-0.0217002	0.00533958
3	0.00703057	0.00766425
6	0.0112224	0.00244705
0	-0.0116216	-0.00311092
1	-0.0103998	0.0179353
12	0.00242677	0.000994699
1	-0.0119034	0.00780628
3	0.00235116	0.00632241
10	0.01019	0.0126204
1	-0.00312081	-0.000339726
6	0.01585	0.00323079
0	-0.00541214	0.0275823
4	-0.0212741	-0.0010427
0	-0.00254507	0.00222379
1	-0.00843567	0.0106889
0	-0.005458	0.0105118
0	-0.00330974	-0.0035266
4	-0.0133332	-0.00126317
7	0.0153743	0.00980301
5	0.00541926	0.00663169
0	-0.0130639	-0.00604021
7	0.0169309	0.00660158
2	0.00301672	0.0065626
11	-0.00278995	-0.0248771
0	-0.00574455	-0.0160238
5	0.00966753	0.00281615
3	0.0124878	-0.0312939
7	0.0215307	0.0148764
0	-0.00865806	0.0147725
7	0.025449	0.0152519
2	0.00792156	-0.00139581
0	-0.00306324	-0.00309924
1	-0.00989928	-0.0164741
1	-0.0253836	0.00893721
17	0.0171726	0.0122416
13	-0.0231147	0.00146162
1	-0.00977588	0.0173786
1	-0.0149965	0.00965384
14	0.0240877	0.012428
1	2.87214e-05	0.00237275
0	-0.00426818	-0.0231541
2	-0.00277619	0.00537385
2	0.000361924	-0.0104804
2	-0.00327352	0.00169668
0	-0.0060954	-0.018302
0	-0.0043205	-0.0231103
12	0.00681794	0.00533465
1	-0.0148585	0.0118542
2	-0.00476813	-0.0174072
14	0.0336254	0.0159542
1	-0.00538746	0.00078603
4	-0.0168737	0.00662444
0	-0.00084363	0.0195717
7	0.024658	0.00895313
0	-0.00988182	-0.00179662
1	-0.00849544	0.0101743
11	0.00180096	-0.017115
10	0.0145051	0.00143251
2	-0.000147828	-0.0203923
0	-0.00978899	0.00607108
2	-0.00464903	-0.0122665
7	0.0262068	0.01582
4	-0.0107274	0.000442732
3	0.00633157	0.00814352
2	0.00507251	-0.00443984
8	0.0100979	-0.0112874
4	-0.0130515	-0.00732145
1	-0.0112205	-0.019139
0	-0.00224777	0.0269875
7	0.0255485	0.0152958
0	-0.00384567	0.00143138
3	-0.00220396	-0.0112685
11	-0.0026325	0.00571567
3	0.00978528	-0.016094
16	0.0180552	-0.00205572
7	0.0157105	0.0108427
7	0.021108	0.00725514
5	0.0155281	-0.00983374
4	-0.0165459	0.00531634
10	0.0120733	0.00357017
0	-0.00600636	0.0219056
0	-0.0188262	0.00604647
6	0.00102997	-0.0190879
1	-0.00765842	-0.00477729
1	-0.0024906	-0.0075055
0	-0.0123067	0.00328694
2	0.00196175	-0.00786005
5	0.0122199	-2.92087e-05
4	-0.0118112	-0.00111819
9	0.00206631	-0.0055917
10	0.000895723	0.00611016
6	0.0118851	-0.019002
1	0.00192863	0.000667559
9	-0.00566642	-0.00542836
0	-0.00427973	0.0228545
3	0.00285408	0.0188124
10	0.0073839	-0.00407135
0	-0.000439358	0.00158346
2	0.00278249	-0.00550017
1	-0.0183996	0.00724976
11	0.00149415	-0.0205839
1	-0.00411502	0.0040887
10	0.0156403	0.00696675
5	0.00464555	-0.042088
16	0.0220476	0.00281923
3	0.00772783	0.0112005
3	-3.46428e-05	0.0245512
11	-0.00317781	0.00705243
7	0.028907	0.0114676
3	0.00144709	0.00260685
1	-0.00125059	0.00960361
9	-0.00762355	-0.0132237
1	-0.0135636	-0.0123343
2	-0.00808304	-0.00301998
3	0.00727555	-0.00753679
2	0.0102787	0.00313884
9	-0.00147785	-0.00772021
1	-0.0135932	0.0156516
0	-0.00614812	-0.01156
12	0.0159504	0.0160319
4	-0.0121919	-0.00974823
0	-0.00523579	-0.0247526
1	-0.0133111	0.0143026
12	0.00648883	0.00321981
6	0.0154277	-0.00430484
0	-0.00538775	-0.0214292
0	-0.00346332	0.0297863
1	-0.00927924	0.0087179
3	0.00436111	-0.00847869
3	0.00309215	0.00993331
9	0.00328605	0.00351354
0	-0.00510537	-0.0191257
4	-0.0149258	-0.00290114
0	-0.00862632	0.015027
4	-0.0174612	0.00221796
0	-0.00271201	0.0266215
16	0.0218293	0.0122672
3	0.00122689	-0.0121139
3	0.00422913	0.0142452
8	0.0141217	-0.0127554
0	0.00162293	0.011227
13	-0.0269666	0.000280347
0	-0.010626	-0.00611251
0	-0.00547614	-0.0180887
0	0.000909005	-0.0196568
4	-0.00835453	0.00111551
2	-0.00657361	-0.00131016
1	-0.00373307	0.00294227
1	-0.00476681	0.00329546
2	0.00589005	-0.00603085
4	-0.00798494	-0.00356903
6	0.00495062	0.00540146
3	0.00324917	-0.0105926
7	0.0316009	0.0229759
2	0.00629917	-0.00714183
6	0.00573511	-0.0122151
6	0.000447869	0.00380371
4	-0.0203135	0.0030596
7	0.0268362	0.0198244
1	-0.00948459	0.0122883
8	0.0121076	-0.00451385
4	-0.01888	0.00295953
0	-0.00485972	0.0191735
8	0.0119395	-0.00633788
2	0.00819998	0.00018136
4	-0.00946444	-0.00629802
5	0.00647489	0.00784135
2	0.0102843	0.00680722
0	-0.00764607	0.0331064
2	0.000913732	-0.00598827
11	-0.00111891	-0.0273765
4	-0.0115398	0.00496217
0	-0.00432772	0.00110552
5	0.0171479	-0.00426184
1	-0.0200524	0.00710199
0	-0.00118278	-0.00821459
1	-0.0117837	0.0172366
2	0.000645867	-0.0202794
15	-0.0138777	-0.0118167
1	-0.00874287	0.00686333
5	0.0147183	-0.0146182
8	0.0150369	-0.0140279
3	0.00471392	0.00228469
2	-0.00119578	-0.0178266
13	-0.0254636	-0.000424298
5	0.00965267	0.00107032
0	0.00256132	0.00153757
2	0.00125467	-0.0145574
0	-0.00593755	0.0108833
2	-0.00657785	-0.0179283
9	0.00575071	-0.00107138
0	-0.0122475	-0.000690872
1	-0.012459	0.00657517
5	0.0150295	-0.000547895
3	0.0151006	0.00259489
12	0.0100859	0.0232276
8	0.0179616	0.0146554
3	-5.9249e-05	-0.00581676
3	-0.00120777	-0.00364243
10	0.0136815	0.00143272
7	0.00987322	-0.0111044
10	0.0104419	0.00999582
7	0.0237313	0.00793733
1	-0.0154475	0.00596792
16	0.0145805	-0.0123989
2	0.00400744	-0.00934714
3	0.00952628	-0.0321004
0	-0.00728537	-0.0187718
0	0.000866995	-0.0253527
10	0.0095406	0.00378298
1	-0.00423764	0.00477795
2	-0.00516334	-0.00299466
0	-0.00646624	-0.0148522
13	-0.0251242	0.0029011
4	-0.0165718	0.00446237
2	0.00754639	0.0112586
2	0.00210052	0.000258238
13	-0.028056	0.0066092
3	0.0143523	-0.0018381
4	-0.0205936	0.00117682
0	-0.00576139	-0.0205959
3	0.00383549	-0.0297611
12	0.0141256	-0.0103598
3	0.00304651	-0.0310455
0	-0.00541639	0.00368499
2	0.00210667	-0.0153527
3	0.0034157	-0.0107387
1	-0.00848948	0.0113659
16	0.0291935	-0.00581509
3	0.00663959	0.00433722
1	-0.00258467	0.00385391
2	0.0121759	0.00365993
7	0.014755	-0.00232045
8	0.0131056	0.013551
7	0.0101253	-0.00597319
11	0.00983603	-0.0069596
16	0.0250165	0.0101092
2	0.00185694	0.00928511
4	-0.0201276	0.00840507
10	0.01568	0.00120413
1	-0.0146555	0.0124025
13	-0.0202882	0.00213746
5	0.0110618	0.00239788
11	-0.00263046	-0.0134147
6	0.00277091	-0.0250621
2	0.00160926	-0.0075104
4	-0.010316	0.00338154
4	-0.0212321	0.00675031
0	-0.00287181	-0.0236338
11	0.00385705	-0.0239027
3	-0.00150509	-0.0066846
2	0.012604	0.00164022
1	-0.0126001	0.0175997
0	-0.0039735	0.0350533
1	-0.0134877	0.0126742
1	-0.00385144	0.00426588
10	0.0105636	0.00180231
5	0.0115994	-0.00525411
2	0.00641266	0.000126762
6	0.00541785	-0.0176253
0	-0.00324096	-0.0112034
2	0.00284525	-0.00549281
2	-0.000304847	-0.0180603
16	0.018669	-0.00429471
2	-0.00392805	-0.0140487
8	0.0141705	-0.00612274
1	-0.0102188	-0.0167409
0	-0.00879492	-0.00158565
5	0.0145587	0.0158441
14	0.0338688	-0.00498742
10	0.0126068	-8.18242e-05
3	0.00655833	0.00668363
8	0.0128213	0.0102572
11	-0.00807432	-0.00977648
6	0.00903185	0.003059
1	-0.000247351	-0.0153732
0	-0.00981987	0.00724067
5	0.00806316	0.0161278
4	-0.0101933	-0.00495478
0	-0.0097141	0.0128715
9	-0.000733841	0.0127811
1	-0.00345436	0.00460991
0	-0.00652208	0.00711829
0	-0.00769736	-0.000745783
2	-0.00954423	-0.0172342
9	-0.0023042	-0.002171
1	-0.00565936	0.00380452
5	0.010102	-0.00939325
4	-0.00676356	-0.0172858
1	0.000260681	6.49918e-05
3	0.0120292	0.0119061
6	-0.00100561	-0.0129718
16	0.0159751	-0.00245256
4	-0.022337	0.00189168
0	-0.00861382	-0.0157495
2	-0.00178365	-0.00390451
14	0.0276599	0.00402658
0	-0.00897517	0.0106212
2	0.00414385	-0.00272574
0	-0.00294321	0.00017252
5	0.0131897	0.00972862
3	0.00627223	0.0128436
1	-0.00515	0.00597608
8	0.00947036	-0.00424494
0	-0.00471083	-0.00128935
8	0.015996	-0.010123
6	0.0148775	0.00250995
5	0.0159195	-0.00019469
11	-0.00481154	0.00613915
1	-0.0171024	-0.00636479
0	-0.00869396	-0.00570842
16	0.0167732	-0.0312637
0	-0.00793891	0.0216683
11	-0.00416314	-0.0165176
2	0.00366788	-0.00577945
1	-0.00241912	1.93399e-05
0	-0.00147908	0.019564
2	-0.00339768	-0.0107051
3	0.00115936	7.20244e-05
2	0.00639145	-0.00597192
4	-0.0209944	-0.000122766
1	-0.0216794	-0.00172862
6	0.0126377	0.00434384
4	-0.0184976	-0.00168003
2	0.00182625	0.00727988
9	-0.0061847	-0.0117708
1	-0.00639421	0.00750634
2	0.00215309	-0.000398151
11	-0.00564583	0.00417574
7	0.018116	0.0123827
0	-0.00337105	0.0307491
2	0.00573872	-0.00709558
7	0.0185661	0.0117228
3	0.00255402	0.0116772
4	-0.019014	-0.0023357
12	0.00449588	0.0151816
0	-0.00387615	0.00295177
10	0.0162086	-0.00653486
8	0.0129775	0.00572566
9	0.00482982	-0.00616988
7	0.0155013	0.00563895
9	-0.0103784	-0.000582216
13	-0.0163489	-0.0017189
1	-0.000731723	0.00258833
0	-0.00483329	-0.00210449
0	0.000210605	-0.0264984
15	-0.00282194	-0.00345506
9	-0.0102583	0.00296965
5	0.0165423	-0.00197687
12	0.0197753	0.0135298
3	0.00807853	0.0172232
10	0.00431123	0.00286355
0	-0.0137723	-0.0118259
3	0.00976764	-0.00527358
0	-0.0110495	0.00475011
1	-0.0204482	0.00874297
9	-0.0109756	0.00846682
2	0.00127085	0.00701771
1	-0.0184038	0.00554874
2	-0.000554919	-0.00700397
0	-0.00736755	0.0140564
0	-0.0116722	-0.00558738
2	0.00845141	-0.00271308
0	0.00107196	-0.00326576
2	0.00947459	-0.00899336
3	0.00100879	0.00197502
10	0.012281	-0.00386804
8	0.0163727	0.000344858
0	-0.0044091	0.0332183
7	0.0251689	0.00154041
2	-0.00494198	-0.00664839
3	0.00401585	0.0143815
11	0.00226712	-0.0114183
2	-0.00148729	-0.00673085
2	0.00276538	-0.014995
14	0.0296701	0.00207765
9	0.00469372	-0.0134446
0	-0.00963052	0.0208487
10	0.0173783	0.000149142
5	0.00558145	0.00374958
10	0.010483	-0.0200058
19	0.0241897	-0.00983479
1	-0.0137117	-0.0160601
1	-0.00287148	-0.00115931
8	0.013516	0.0131329
4	-0.00794309	0.0159164
10	0.00690918	-0.0081812
15	-0.00682979	-0.000469221
1	-0.0201788	0.0016946
2	0.00288197	0.00756959
15	0.00109111	-0.00515954
6	0.0157325	0.00859362
9	0.00427551	-0.0163172
7	0.027278	0.0115934
5	0.0165449	-0.0052608
1	0.00464986	-0.00904961
4	-0.0244838	0.0025127
0	-0.00286725	-0.0102389
16	0.0172478	0.00412519
16	0.0268868	-0.0151731
3	0.00241857	-0.0084599
4	-0.0197306	0.00927196
2	0.000232853	0.000414165
11	-0.00632113	-0.0168985
3	0.0101041	-0.00615671
1	-0.0120751	-0.00395695
11	-0.00527354	0.00119853
1	-0.00644387	-0.00115724
0	-0.000387395	0.0173681
2	0.00276666	-0.00318104
0	-6.35091e-05	-0.00362611
1	-0.0032451	0.00796616
3	-0.000181845	-0.0277857
6	0.00521405	-0.0163853
1	-0.0143608	0.0152216
0	-0.006737	0.0346467
9	-0.0107383	-0.0138459
7	0.0169139	0.0128453
2	0.0130282	0.00469637
13	-0.0262406	0.0019767
17	0.0262291	0.00826944
0	0.00104801	0.00111461
5	0.00430972	0.00825136
3	0.00716361	-0.0263189
[truncated: 25,016 more rows]

## Sheet: 3a
r	g_NiNi100K	g_NiNi10M	g_NiNb100K	g_NiNb10M
0.003	0	0	0	0
0.009	0	0	0	0
0.015	0	0	0	0
0.021	0	0	0	0
0.027	0	0	0	0
0.033	0	0	0	0
0.039	0	0	0	0
0.045	0	0	0	0
0.051	0	0	0	0
0.057	0	0	0	0
0.063	0	0	0	0
0.069	0	0	0	0
0.075	0	0	0	0
0.081	0	0	0	0
0.087	0	0	0	0
0.093	0	0	0	0
0.099	0	0	0	0
0.105	0	0	0	0
0.111	0	0	0	0
0.117	0	0	0	0
0.123	0	0	0	0
0.129	0	0	0	0
0.135	0	0	0	0
0.141	0	0	0	0
0.147	0	0	0	0
0.153	0	0	0	0
0.159	0	0	0	0
0.165	0	0	0	0
0.171	0	0	0	0
0.177	0	0	0	0
0.183	0	0	0	0
0.189	0	0	0	0
0.195	0	0	0	0
0.201	0	0	0	0
0.207	0	0	0	0
0.213	0	0	0	0
0.219	0	0	0	0
0.225	0	0	0	0
0.231	0	0	0	0
0.237	0	0	0	0
0.243	0	0	0	0
0.249	0	0	0	0
0.255	0	0	0	0
0.261	0	0	0	0
0.267	0	0	0	0
0.273	0	0	0	0
0.279	0	0	0	0
0.285	0	0	0	0
0.291	0	0	0	0
0.297	0	0	0	0
0.303	0	0	0	0
0.309	0	0	0	0
0.315	0	0	0	0
0.321	0	0	0	0
0.327	0	0	0	0
0.333	0	0	0	0
0.339	0	0	0	0
0.345	0	0	0	0
0.351	0	0	0	0
0.357	0	0	0	0
0.363	0	0	0	0
0.369	0	0	0	0
0.375	0	0	0	0
0.381	0	0	0	0
0.387	0	0	0	0
0.393	0	0	0	0
0.399	0	0	0	0
0.405	0	0	0	0
0.411	0	0	0	0
0.417	0	0	0	0
0.423	0	0	0	0
0.429	0	0	0	0
0.435	0	0	0	0
0.441	0	0	0	0
0.447	0	0	0	0
0.453	0	0	0	0
0.459	0	0	0	0
0.465	0	0	0	0
0.471	0	0	0	0
0.477	0	0	0	0
0.483	0	0	0	0
0.489	0	0	0	0
0.495	0	0	0	0
0.501	0	0	0	0
0.507	0	0	0	0
0.513	0	0	0	0
0.519	0	0	0	0
0.525	0	0	0	0
0.531	0	0	0	0
0.537	0	0	0	0
0.543	0	0	0	0
0.549	0	0	0	0
0.555	0	0	0	0
0.561	0	0	0	0
0.567	0	0	0	0
0.573	0	0	0	0
0.579	0	0	0	0
0.585	0	0	0	0
0.591	0	0	0	0
0.597	0	0	0	0
0.603	0	0	0	0
0.609	0	0	0	0
0.615	0	0	0	0
0.621	0	0	0	0
0.627	0	0	0	0
0.633	0	0	0	0
0.639	0	0	0	0
0.645	0	0	0	0
0.651	0	0	0	0
0.657	0	0	0	0
0.663	0	0	0	0
0.669	0	0	0	0
0.675	0	0	0	0
0.681	0	0	0	0
0.687	0	0	0	0
0.693	0	0	0	0
0.699	0	0	0	0
0.705	0	0	0	0
0.711	0	0	0	0
0.717	0	0	0	0
0.723	0	0	0	0
0.729	0	0	0	0
0.735	0	0	0	0
0.741	0	0	0	0
0.747	0	0	0	0
0.753	0	0	0	0
0.759	0	0	0	0
0.765	0	0	0	0
0.771	0	0	0	0
0.777	0	0	0	0
0.783	0	0	0	0
0.789	0	0	0	0
0.795	0	0	0	0
0.801	0	0	0	0
0.807	0	0	0	0
0.813	0	0	0	0
0.819	0	0	0	0
0.825	0	0	0	0
0.831	0	0	0	0
0.837	0	0	0	0
0.843	0	0	0	0
0.849	0	0	0	0
0.855	0	0	0	0
0.861	0	0	0	0
0.867	0	0	0	0
0.873	0	0	0	0
0.879	0	0	0	0
0.885	0	0	0	0
0.891	0	0	0	0
0.897	0	0	0	0
0.903	0	0	0	0
0.909	0	0	0	0
0.915	0	0	0	0
0.921	0	0	0	0
0.927	0	0	0	0
0.933	0	0	0	0
0.939	0	0	0	0
0.945	0	0	0	0
0.951	0	0	0	0
0.957	0	0	0	0
0.963	0	0	0	0
0.969	0	0	0	0
0.975	0	0	0	0
0.981	0	0	0	0
0.987	0	0	0	0
0.993	0	0	0	0
0.999	0	0	0	0
1.005	0	0	0	0
1.011	0	0	0	0
1.017	0	0	0	0
1.023	0	0	0	0
1.029	0	0	0	0
1.035	0	0	0	0
1.041	0	0	0	0
1.047	0	0	0	0
1.053	0	0	0	0
1.059	0	0	0	0
1.065	0	0	0	0
1.071	0	0	0	0
1.077	0	0	0	0
1.083	0	0	0	0
1.089	0	0	0	0
1.095	0	0	0	0
1.101	0	0	0	0
1.107	0	0	0	0
1.113	0	0	0	0
1.119	0	0	0	0
1.125	0	0	0	0
1.131	0	0	0	0
1.137	0	0	0	0
1.143	0	0	0	0
1.149	0	0	0	0
1.155	0	0	0	0
1.161	0	0	0	0
1.167	0	0	0	0
1.173	0	0	0	0
1.179	0	0	0	0
1.185	0	0	0	0
1.191	0	0	0	0
1.197	0	0	0	0
1.203	0	0	0	0
1.209	0	0	0	0
1.215	0	0	0	0
1.221	0	0	0	0
1.227	0	0	0	0
1.233	0	0	0	0
1.239	0	0	0	0
1.245	0	0	0	0
1.251	0	0	0	0
1.257	0	0	0	0
1.263	0	0	0	0
1.269	0	0	0	0
1.275	0	0	0	0
1.281	0	0	0	0
1.287	0	0	0	0
1.293	0	0	0	0
1.299	0	0	0	0
1.305	0	0	0	0
1.311	0	0	0	0
1.317	0	0	0	0
1.323	0	0	0	0
1.329	0	0	0	0
1.335	0	0	0	0
1.341	0	0	0	0
1.347	0	0	0	0
1.353	0	0	0	0
1.359	0	0	0	0
1.365	0	0	0	0
1.371	0	0	0	0
1.377	0	0	0	0
1.383	0	0	0	0
1.389	0	0	0	0
1.395	0	0	0	0
1.401	0	0	0	0
1.407	0	0	0	0
1.413	0	0	0	0
1.419	0	0	0	0
1.425	0	0	0	0
1.431	0	0	0	0
1.437	0	0	0	0
1.443	0	0	0	0
1.449	0	0	0	0
1.455	0	0	0	0
1.461	0	0	0	0
1.467	0	0	0	0
1.473	0	0	0	0
1.479	0	0	0	0
1.485	0	0	0	0
1.491	0	0	0	0
1.497	0	0	0	0
1.503	0	0	0	0
1.509	0	0	0	0
1.515	0	0	0	0
1.521	0	0	0	0
1.527	0	0	0	0
1.533	0	0	0	0
1.539	0	0	0	0
1.545	0	0	0	0
1.551	0	0	0	0
1.557	0	0	0	0
1.563	0	0	0	0
1.569	0	0	0	0
1.575	0	0	0	0
1.581	0	0	0	0
1.587	0	0	0	0
1.593	0	0	0	0
1.599	0	0	0	0
1.605	0	0	0	0
1.611	0	0	0	0
1.617	0	0	0	0
1.623	0	0	0	0
1.629	0	0	0	0
1.635	0	0	0	0
1.641	0	0	0	0
1.647	0	0	0	0
1.653	0	0	0	0
1.659	0	0	0	0
1.665	0	0	0	0
1.671	0	0	0	0
1.677	0	0	0	0
1.683	0	0	0	0
1.689	0	0	0	0
1.695	0	0	0	0
1.701	0	0	0	0
1.707	0	0	0	0
1.713	0	0	0	0
1.719	0	0	0	0
1.725	0	0	0	0
1.731	0	0	0	0
1.737	0	0	0	0
1.743	0	0	0	0
1.749	0	0	0	0
1.755	0	0	0	0
1.761	0	0	0	0
1.767	0	0	0	0
1.773	0	0	0	0
1.779	0	0	0	0
1.785	0	0	0	0
1.791	0	0	0	0
1.797	0	0	0	0
1.803	0	0	0	0
1.809	0	0	0	0
1.815	0	0	0	0
1.821	0	0	0	0
1.827	0	0	0	0
1.833	0	0	0	0
1.839	0	0	0	0
1.845	0	0	0	0
1.851	0	0	0	0
1.857	0	0	0	0
1.863	0	0	0	0
1.869	0	0	0	0
1.875	0	0	0	0
1.881	0	0	0	0
1.887	0	0	0	0
1.893	0	0	0	0
1.899	0	0	0	0
1.905	0	0	0	0
1.911	0	0	0	0
1.917	0	0	0	0
1.923	0	0	0	0
1.929	0	0	0	0
1.935	0	0	0	0
1.941	0	0	0	0
1.947	0	0	0	0
1.953	0	0	0	0
1.959	0	0	0	0
1.965	0	0	0	0
1.971	0	0	0	0
1.977	0	0	0	0
1.983	0	0	0	0
1.989	0	0	0	0
1.995	0	0	0	0
2.001	0	0	0	0
2.007	0	0	0	0
2.013	0	0	0	0
2.019	6.67275e-07	0	0	0
2.025	2.11919e-06	0	0	0
2.031	4.49844e-06	0	0	0
2.037	1.04901e-05	0	0	0
2.043	2.1512e-05	0	0	0
2.049	4.13417e-05	0	0	0
2.055	7.65069e-05	0	0	0
2.061	0.000136999	0	0	0
2.067	0.000237404	1.27393e-06	0	0
2.073	0.000394887	4.67951e-06	3.17409e-07	0
2.079	0.000634191	1.06005e-05	6.92419e-07	0
2.085	0.000982523	2.30465e-05	1.45126e-06	0
2.091	0.00147491	4.64301e-05	2.92249e-06	0
2.097	0.0021401	9.01724e-05	5.96498e-06	0
2.103	0.00300597	0.000168448	1.11886e-05	0
2.109	0.00409947	0.000304009	2.01933e-05	0
2.115	0.00543888	0.000528702	3.50747e-05	0
2.121	0.0070354	0.000882802	5.92543e-05	3.0332e-07
2.127	0.00889848	0.00142797	9.69563e-05	9.63386e-07
2.133	0.011047	0.00223683	0.000152139	2.6452e-06
2.139	0.01351	0.00338706	0.000231749	5.78003e-06
2.145	0.0163531	0.00497766	0.000341589	1.27644e-05
2.151	0.0196766	0.00711426	0.000490426	2.54919e-05
2.157	0.0236109	0.00990896	0.000686001	4.86782e-05
2.163	0.0283337	0.0134835	0.000940703	9.13715e-05
2.169	0.0340665	0.0179631	0.00126683	0.000164109
2.175	0.0410535	0.0235111	0.00168603	0.00028327
2.181	0.0495748	0.0302956	0.00222448	0.000473657
2.187	0.0599209	0.0385466	0.00292065	0.000769124
2.193	0.072403	0.04852	0.00382404	0.00121073
2.199	0.0873528	0.0605291	0.00500107	0.00185382
2.205	0.105108	0.074914	0.0065296	0.00276338
2.211	0.126036	0.0920453	0.0085048	0.00401431
2.217	0.150506	0.112296	0.0110344	0.00569913
2.223	0.17889	0.136028	0.0142414	0.00791992
2.229	0.211535	0.163585	0.0182617	0.0107916
2.235	0.248725	0.195258	0.0232526	0.014451
2.241	0.29066	0.231293	0.0293918	0.0190554
2.247	0.337468	0.271893	0.036886	0.0247865
2.253	0.389141	0.317196	0.0459656	0.0318518
2.259	0.445605	0.367298	0.0569028	0.040499
2.265	0.506722	0.422256	0.0699969	0.0510056
2.271	0.572312	0.482093	0.0855614	0.063681
2.277	0.642237	0.5468	0.103947	0.078864
2.283	0.716389	0.616368	0.125496	0.096897
2.289	0.794708	0.690771	0.150551	0.118141
2.295	0.877202	0.769956	0.179449	0.142939
2.301	0.963902	0.853842	0.212518	0.17163
2.307	1.05483	0.942325	0.250078	0.204536
2.313	1.14997	1.03524	0.292448	0.241984
2.319	1.24925	1.13236	0.339957	0.284306
2.325	1.35243	1.23342	0.392969	0.331842
2.331	1.45921	1.33813	0.451885	0.384967
2.337	1.56913	1.44617	0.517146	0.444099
2.343	1.68159	1.55724	0.58923	0.509672
2.349	1.79594	1.67099	0.668579	0.582131
2.355	1.9115	1.78713	0.755612	0.661882
2.361	2.02764	1.90531	0.850649	0.74926
2.367	2.14384	2.02522	0.953873	0.844466
2.373	2.25974	2.14643	1.06531	0.947537
2.379	2.37517	2.2685	1.18481	1.05834
2.385	2.49012	2.39087	1.31204	1.17658
2.391	2.60466	2.51288	1.4465	1.30183
2.397	2.71885	2.6338	1.58752	1.43361
2.403	2.83264	2.7528	1.73426	1.57138
2.409	2.94571	2.86905	1.88572	1.7146
2.415	3.05749	2.98174	2.04081	1.86271
2.421	3.16709	3.09015	2.1983	2.01508
2.427	3.27338	3.19365	2.35695	2.17096
2.433	3.37509	3.29169	2.51554	2.32944
2.439	3.47091	3.38376	2.67294	2.48948
2.445	3.55963	3.46942	2.82818	2.64989
2.451	3.64024	3.54818	2.98044	2.80941
2.457	3.71195	3.61952	3.12907	2.96687
2.463	3.77421	3.68293	3.27357	3.12116
2.469	3.82672	3.738	3.41359	3.27138
2.475	3.86943	3.78449	3.54883	3.41686
2.481	3.90248	3.82244	3.67915	3.55712
2.487	3.92615	3.85216	3.80446	3.69195
2.493	3.94084	3.87423	3.92473	3.82129
2.499	3.94705	3.88935	4.04	3.94521
2.505	3.94523	3.89824	4.15023	4.06389
2.511	3.93581	3.90137	4.25534	4.1775
2.517	3.91915	3.89895	4.35504	4.28621
2.523	3.89549	3.89074	4.4488	4.39004
2.529	3.86506	3.87614	4.53588	4.48885
2.535	3.82803	3.85433	4.61532	4.5823
2.541	3.78468	3.82443	4.68609	4.66986
2.547	3.73536	3.78572	4.74721	4.75087
2.553	3.68054	3.73785	4.79791	4.8246
2.559	3.62079	3.68095	4.83779	4.89032
2.565	3.55673	3.61573	4.8669	4.94739
2.571	3.48899	3.54336	4.88572	4.9953
2.577	3.41813	3.46541	4.89513	5.03371
2.583	3.3446	3.38369	4.89629	5.06245
2.589	3.2688	3.29999	4.89048	5.08158
2.595	3.19105	3.21599	4.87899	5.09134
2.601	3.11162	3.13294	4.86292	5.09223
2.607	3.03083	3.05171	4.84317	5.08493
2.613	2.94902	2.97258	4.82037	5.07034
2.619	2.86663	2.89542	4.79484	5.04944
2.625	2.78406	2.81965	4.76669	5.02327
2.631	2.7018	2.74452	4.73585	4.99273
2.637	2.62025	2.66922	4.70205	4.95858
2.643	2.53984	2.59308	4.66497	4.92125
2.649	2.46095	2.51569	4.62423	4.88094
2.655	2.38394	2.437	4.57946	4.83759
2.661	2.30914	2.35727	4.53038	4.79095
2.667	2.23686	2.27702	4.47685	4.74073
2.673	2.16739	2.19691	4.41891	4.68668
2.679	2.1009	2.11767	4.35678	4.62866
2.685	2.03744	2.03992	4.2909	4.56676
2.691	1.97685	1.9641	4.22184	4.50125
2.697	1.91878	1.89054	4.15026	4.4326
2.703	1.86263	1.81936	4.07683	4.36138
2.709	1.80767	1.75058	4.00217	4.28817
2.715	1.75305	1.68412	3.92679	4.21348
2.721	1.69794	1.61989	3.85114	4.13768
2.727	1.64166	1.55779	3.77552	4.06097
2.733	1.5838	1.49772	3.70023	3.9834
2.739	1.52428	1.43966	3.62555	3.90493
2.745	1.46343	1.3836	3.55173	3.8255
2.751	1.40197	1.32956	3.47907	3.74507
2.757	1.34089	1.2776	3.40776	3.66369
2.763	1.28138	1.22777	3.33796	3.58145
2.769	1.22459	1.18016	3.26971	3.49854
2.775	1.17148	1.13482	3.20288	3.41515
2.781	1.12273	1.09176	3.13723	3.33147
2.787	1.07854	1.05094	3.07243	3.24771
2.793	1.03879	1.01225	3.00804	3.16411
2.799	1.00302	0.975489	2.94367	3.08091
2.805	0.970594	0.940428	2.87889	2.99845
2.811	0.940881	0.906811	2.81337	2.91706
2.817	0.91337	0.874411	2.74685	2.83707
2.823	0.887734	0.843086	2.67914	2.75874
2.829	0.863853	0.812791	2.61016	2.6822
2.835	0.841737	0.783608	2.53994	2.60744
2.841	0.821449	0.755718	2.46861	2.53434
2.847	0.802989	0.729393	2.39644	2.46269
2.853	0.786217	0.704918	2.32379	2.39229
2.859	0.770846	0.68256	2.25111	2.32298
2.865	0.756477	0.662509	2.17888	2.2547
2.871	0.742652	0.644848	2.1076	2.18752
2.877	0.728923	0.629546	2.03769	2.12159
2.883	0.714961	0.616435	1.96952	2.05714
2.889	0.700564	0.605277	1.90333	1.99435
2.895	0.685682	0.59574	1.83928	1.93334
2.901	0.670356	0.587461	1.77741	1.87415
2.907	0.654705	0.580035	1.71772	1.81666
2.913	0.638873	0.573078	1.66019	1.76066
2.919	0.622958	0.566193	1.60481	1.70585
2.925	0.607047	0.559023	1.55161	1.65191
2.931	0.591218	0.551258	1.50067	1.59853
2.937	0.575558	0.542661	1.45208	1.54552
2.943	0.560195	0.53309	1.40593	1.49276
2.949	0.545336	0.522524	1.36221	1.44033
2.955	0.531224	0.51107	1.32086	1.38844
2.961	0.518141	0.498947	1.28162	1.33741
2.967	0.506324	0.486483	1.24415	1.28767
2.973	0.495936	0.474052	1.20797	1.23968
2.979	0.486995	0.462053	1.17259	1.19385
2.985	0.479342	0.450821	1.13752	1.15053
2.991	0.472668	0.440616	1.10242	1.10992
2.997	0.466519	0.431591	1.06706	1.07208
3.003	0.46038	0.423755	1.03147	1.03687
3.009	0.453754	0.417015	0.995826	1.00403
3.015	0.446237	0.411182	0.960505	0.973133
3.021	0.437578	0.406013	0.925964	0.943718
3.027	0.427708	0.401249	0.892707	0.915296
3.033	0.416723	0.396651	0.861158	0.887409
3.039	0.40486	0.392027	0.831637	0.859679
3.045	0.392441	0.387239	0.80428	0.831849
3.051	0.379834	0.382211	0.779048	0.803773
3.057	0.367408	0.37692	0.755749	0.775437
3.063	0.355509	0.371372	0.73408	0.746934
3.069	0.34445	0.365591	0.71369	0.718456
3.075	0.334489	0.359603	0.694251	0.690259
3.081	0.325834	0.353433	0.675489	0.662651
3.087	0.318592	0.347099	0.657234	0.635947
3.093	0.312772	0.340627	0.639405	0.610453
3.099	0.308262	0.334056	0.622	0.58643
3.105	0.304827	0.32746	0.605075	0.564078
3.111	0.302133	0.320939	0.588697	0.543511
3.117	0.299798	0.314612	0.572932	0.524756
3.123	0.297454	0.308616	0.557821	0.507766
3.129	0.294809	0.303077	0.543357	0.492409
3.135	0.291683	0.298088	0.529507	0.47852
3.141	0.28805	0.293706	0.516212	0.465905
3.147	0.284024	0.289947	0.503407	0.454367
3.153	0.279811	0.286789	0.491037	0.443733
3.159	0.275683	0.28419	0.479081	0.433857
3.165	0.271918	0.282091	0.467544	0.424624
3.171	0.268767	0.280435	0.456481	0.415937
3.177	0.266397	0.279158	0.445961	0.407721
3.183	0.264906	0.278179	0.436047	0.399887
3.189	0.264307	0.277389	0.426782	0.392342
3.195	0.264533	0.276646	0.41816	0.384974
3.201	0.265452	0.275782	0.410106	0.377666
3.207	0.266884	0.274614	0.402504	0.37031
3.213	0.268612	0.272984	0.395187	0.362824
3.219	0.270402	0.270801	0.387995	0.355171
3.225	0.272023	0.268052	0.380778	0.347369
3.231	0.273284	0.264838	0.373441	0.339485
3.237	0.274048	0.261365	0.365941	0.331617
3.243	0.27426	0.257906	0.358307	0.323872
3.249	0.273955	0.254775	0.350613	0.316347
3.255	0.273246	0.252254	0.342961	0.309096
3.261	0.272309	0.250553	0.335455	0.302131
3.267	0.271358	0.249784	0.32819	0.295419
3.273	0.270607	0.249945	0.321229	0.288895
3.279	0.270243	0.25093	0.314614	0.28248
3.285	0.270396	0.252558	0.308355	0.276103
3.291	0.27113	0.254605	0.302453	0.269719
3.297	0.272431	0.256832	0.296891	0.263311
3.303	0.274212	0.259016	0.291646	0.2569
3.309	0.276329	0.260972	0.286691	0.250532
3.315	0.278599	0.262569	0.281993	0.244274
3.321	0.280828	0.263731	0.277501	0.238214
3.327	0.282833	0.264448	0.273167	0.232444
3.333	0.284465	0.264776	0.268933	0.227051
3.339	0.28562	0.264816	0.26475	0.22211
3.345	0.286242	0.264708	0.260591	0.217671
3.351	0.286318	0.264592	0.256459	0.213744
3.357	0.285867	0.264597	0.252391	0.210293
3.363	0.284918	0.264804	0.248457	0.207236
3.369	0.283506	0.265228	0.244751	0.204454
3.375	0.281667	0.265825	0.241369	0.201814
3.381	0.27944	0.266506	0.238382	0.199182
3.387	0.27688	0.267153	0.235816	0.19646
3.393	0.274057	0.267645	0.233637	0.1936
3.399	0.271081	0.267897	0.231745	0.190602
3.405	0.268087	0.26786	0.229996	0.187516
3.411	0.26525	0.267543	0.228214	0.184429
3.417	0.262756	0.266995	0.226237	0.181428
3.423	0.26082	0.266303	0.223945	0.178596
3.429	0.259645	0.26558	0.221284	0.175993
3.435	0.259422	0.264948	0.218277	0.173651
3.441	0.260312	0.264542	0.215015	0.171581
3.447	0.262434	0.264487	0.21164	0.169791
3.453	0.265849	0.264918	0.208312	0.168281
3.459	0.27055	0.26595	0.205179	0.167069
3.465	0.276461	0.26769	0.202346	0.166179
3.471	0.283433	0.27021	0.199873	0.165644
3.477	0.291247	0.273542	0.19776	0.16549
3.483	0.299624	0.277659	0.195965	0.165724
3.489	0.308245	0.282476	0.194417	0.16633
3.495	0.316761	0.287852	0.193033	0.167259
3.501	0.324836	0.293599	0.191745	0.168434
3.507	0.33217	0.299512	0.190505	0.169756
3.513	0.338527	0.305389	0.189295	0.171115
3.519	0.343759	0.311062	0.188132	0.172407
3.525	0.347839	0.316417	0.187055	0.173542
3.531	0.350843	0.32141	0.186125	0.174455
3.537	0.352941	0.32606	0.185407	0.175104
3.543	0.354373	0.330453	0.184957	0.175478
3.549	0.355414	0.334709	0.184822	0.175582
3.555	0.356347	0.338956	0.18501	0.175439
3.561	0.357441	0.343312	0.185506	0.175078
3.567	0.358925	0.347854	0.186259	0.174531
3.573	0.360995	0.352609	0.187189	0.173833
3.579	0.363803	0.357553	0.188202	0.173026
3.585	0.367465	0.362627	0.189205	0.172152
3.591	0.37205	0.367741	0.190113	0.171257
3.597	0.377575	0.372815	0.190868	0.170388
3.603	0.384007	0.377801	0.191442	0.169588
3.609	0.391241	0.382684	0.19185	0.168891
3.615	0.39912	0.387514	0.192128	0.168322
3.621	0.407424	0.392376	0.192338	0.167892
3.627	0.415903	0.397386	0.192551	0.167607
3.633	0.424306	0.402665	0.192834	0.167474
3.639	0.432418	0.408311	0.193243	0.167507
3.645	0.440086	0.414385	0.193818	0.16773
3.651	0.447259	0.420905	0.194575	0.168177
3.657	0.453987	0.427839	0.195513	0.168883
3.663	0.46044	0.43512	0.196611	0.169879
3.669	0.466866	0.44266	0.197841	0.171174
3.675	0.473554	0.450356	0.199161	0.172756
3.681	0.480802	0.458109	0.200531	0.174589
3.687	0.488847	0.465809	0.201903	0.176621
3.693	0.497845	0.473368	0.203233	0.178781
3.699	0.507821	0.480716	0.204481	0.18101
3.705	0.518694	0.487817	0.205609	0.183249
3.711	0.530263	0.494693	0.206593	0.185452
3.717	0.542259	0.501443	0.207414	0.18759
3.723	0.554382	0.508237	0.208069	0.189638
3.729	0.566336	0.515319	0.208573	0.191582
3.735	0.577881	0.522976	0.20895	0.193405
3.741	0.58887	0.531497	0.209249	0.195091
3.747	0.599247	0.541136	0.209533	0.196623
3.753	0.609065	0.552062	0.209884	0.197983
3.759	0.618474	0.564337	0.210394	0.199157
3.765	0.627682	0.577915	0.211166	0.200142
3.771	0.636923	0.592663	0.2123	0.200943
3.777	0.646461	0.608381	0.213876	0.201584
3.783	0.656516	0.624863	0.215949	0.202111
3.789	0.66728	0.641925	0.218529	0.202583
3.795	0.678891	0.659441	0.221578	0.203082
3.801	0.691418	0.677351	0.225012	0.2037
3.807	0.704851	0.695648	0.228714	0.204533
3.813	0.719118	0.714379	0.232545	0.205671
3.819	0.734062	0.733588	0.23638	0.207201
3.825	0.74947	0.753293	0.240121	0.209183
3.831	0.765083	0.773461	0.243717	0.211651
3.837	0.780637	0.793979	0.247177	0.214619
3.843	0.795898	0.814647	0.25056	0.218062
3.849	0.810685	0.835183	0.253954	0.221928
3.855	0.824928	0.85528	0.257463	0.22614
3.861	0.838659	0.874619	0.261177	0.230602
3.867	0.852043	0.892949	0.26516	0.235213
3.873	0.865331	0.910132	0.26944	0.239877
3.879	0.878842	0.92619	0.274019	0.244518
3.885	0.892917	0.941304	0.278874	0.249084
3.891	0.907851	0.955816	0.283982	0.25356
3.897	0.923857	0.970172	0.289318	0.257964
3.903	0.941033	0.98486	0.294861	0.262339
3.909	0.959359	1.00034	0.300581	0.26675
3.915	0.978704	1.01696	0.306435	0.27127
3.921	0.998887	1.03494	0.31235	0.275977
3.927	1.01969	1.05429	0.318224	0.28094
3.933	1.04091	1.07489	0.323937	0.286217
3.939	1.06237	1.09641	0.329366	0.291855
3.945	1.08394	1.11846	0.334421	0.297875
3.951	1.10547	1.14055	0.339064	0.304277
3.957	1.1268	1.16216	0.343328	0.311037
3.963	1.14776	1.18287	0.347334	0.3181
3.969	1.16813	1.20233	0.351266	0.325385
3.975	1.18774	1.22036	0.355357	0.332786
3.981	1.20648	1.23696	0.359861	0.340188
3.987	1.22433	1.25236	0.365004	0.347469
3.993	1.24142	1.26692	0.37098	0.35452
3.999	1.25795	1.28118	0.377905	0.361259
4.005	1.27423	1.29571	0.385831	0.367648
4.011	1.29053	1.31105	0.394736	0.373692
4.017	1.30707	1.32765	0.404538	0.379442
4.023	1.3239	1.34578	0.415119	0.384994
4.029	1.34094	1.36555	0.426335	0.390475
4.035	1.35792	1.38686	0.438045	0.396024
4.041	1.37451	1.40949	0.450119	0.401776
4.047	1.39034	1.43309	0.46246	0.407853
4.053	1.40511	1.45724	0.474998	0.414361
4.059	1.41862	1.48151	0.487702	0.421378
4.065	1.43082	1.50544	0.500559	0.428968
4.071	1.44182	1.52858	0.513562	0.437193
4.077	1.45183	1.55049	0.526699	0.446111
4.083	1.46118	1.57075	0.539924	0.455773
4.089	1.47017	1.58905	0.553159	0.466238
4.095	1.47911	1.60512	0.566301	0.477551
4.101	1.48825	1.61885	0.579231	0.489746
4.107	1.49774	1.63029	0.591849	0.502838
4.113	1.50763	1.63965	0.604083	0.516815
4.119	1.5179	1.6473	0.615923	0.531648
4.125	1.52842	1.65375	0.627412	0.547278
4.131	1.539	1.65954	0.638647	0.56363
4.137	1.54944	1.66527	0.649755	0.58061
4.143	1.55956	1.67143	0.660872	0.598108
4.149	1.56923	1.67842	0.672128	0.616
4.155	1.57841	1.68647	0.683631	0.634158
4.161	1.58715	1.69562	0.695469	0.652448
4.167	1.59554	1.70576	0.707718	0.670743
4.173	1.60367	1.7166	0.720447	0.688935
4.179	1.61157	1.72774	0.733727	0.706931
4.185	1.61917	1.73875	0.747621	0.724672
4.191	1.62625	1.74911	0.762188	0.74213
4.197	1.63249	1.75836	0.777452	0.759314
4.203	1.63749	1.76605	0.793405	0.776266
4.209	1.64088	1.77179	0.809983	0.793057
4.215	1.64237	1.77526	0.827086	0.809783
4.221	1.64185	1.77625	0.844583	0.82655
4.227	1.63939	1.77464	0.862325	0.843461
4.233	1.63528	1.77044	0.880183	0.860599
4.239	1.62995	1.76379	0.898042	0.878013
4.245	1.62391	1.75495	0.915832	0.895703
4.251	1.61765	1.74432	0.933513	0.913633
4.257	1.61157	1.73239	0.951083	0.931741
4.263	1.60593	1.71971	0.968555	0.94995
4.269	1.60074	1.70679	0.985935	0.968196
4.275	1.59589	1.69409	1.00322	0.986438
4.281	1.59104	1.68195	1.02037	1.00468
4.287	1.58582	1.67052	1.0373	1.02298
4.293	1.57983	1.65978	1.05393	1.0414
4.299	1.57276	1.64953	1.07012	1.06002
4.305	1.56446	1.63946	1.08576	1.07893
4.311	1.55499	1.62921	1.1008	1.09817
4.317	1.54461	1.61848	1.11524	1.11773
4.323	1.53376	1.60707	1.12914	1.13755
4.329	1.52298	1.59496	1.14268	1.15751
4.335	1.51286	1.58231	1.15607	1.17746
4.341	1.50387	1.56943	1.16954	1.19722
4.347	1.49635	1.55672	1.18328	1.21659
4.353	1.49042	1.5446	1.19741	1.23539
4.359	1.48595	1.53343	1.21194	1.25344
4.365	1.48264	1.5234	1.22677	1.27059
4.371	1.48001	1.51457	1.24166	1.28672
4.377	1.47751	1.50678	1.25634	1.30172
4.383	1.47463	1.49976	1.27048	1.31549
4.389	1.47093	1.49309	1.28377	1.328
4.395	1.46611	1.48629	1.29596	1.33924
4.401	1.46005	1.4789	1.30685	1.34924
4.407	1.45276	1.47048	1.31638	1.35811
4.413	1.44442	1.46066	1.32453	1.36601
4.419	1.43526	1.44918	1.33141	1.37316
4.425	1.42559	1.43593	1.33718	1.37983
4.431	1.41571	1.4209	1.3421	1.38629
4.437	1.40593	1.40425	1.34646	1.3928
4.443	1.39646	1.38625	1.35059	1.39959
4.449	1.38746	1.36729	1.35484	1.40682
4.455	1.37898	1.34785	1.35954	1.41455
4.461	1.37096	1.32842	1.36496	1.42278
4.467	1.36323	1.30954	1.37124	1.43138
4.473	1.35557	1.29166	1.37843	1.44017
4.479	1.34774	1.2752	1.38643	1.44892
4.485	1.33952	1.26046	1.39501	1.45735
4.491	1.33078	1.24766	1.40384	1.46517
4.497	1.32148	1.23687	1.41253	1.47215
4.503	1.31168	1.22807	1.42069	1.4781
4.509	1.30153	1.22113	1.42797	1.48291
4.515	1.29123	1.21582	1.43409	1.48658
4.521	1.28097	1.21186	1.43889	1.48916
4.527	1.27094	1.2089	1.44233	1.49079
4.533	1.26128	1.20663	1.44447	1.49162
4.539	1.25211	1.20472	1.44546	1.49178
4.545	1.2435	1.20294	1.44551	1.49138
4.551	1.2355	1.20109	1.44484	1.49041
4.557	1.22816	1.19904	1.44367	1.48883
4.563	1.22148	1.19667	1.44213	1.4865
4.569	1.21545	1.19388	1.44031	1.4833
4.575	1.21003	1.19055	1.43822	1.47915
4.581	1.20511	1.18654	1.43579	1.47404
4.587	1.2006	1.18168	1.43295	1.46811
4.593	1.19636	1.17586	1.42961	1.4616
4.599	1.19225	1.16899	1.42574	1.45486
4.605	1.18817	1.16107	1.42137	1.44824
4.611	1.18399	1.1522	1.41662	1.44208
4.617	1.17966	1.14255	1.41162	1.4366
4.623	1.17513	1.13236	1.40659	1.43186
4.629	1.17035	1.12192	1.40172	1.42777
4.635	1.16534	1.11151	1.39715	1.42407
4.641	1.16013	1.10141	1.39299	1.42043
4.647	1.15477	1.09188	1.38925	1.41647
4.653	1.14938	1.08316	1.38588	1.41188
4.659	1.1441	1.07544	1.38277	1.40645
4.665	1.13911	1.06891	1.37974	1.4001
4.671	1.13461	1.0637	1.3766	1.3929
4.677	1.13075	1.05991	1.37317	1.38503
4.683	1.12765	1.05759	1.36927	1.37674
4.689	1.12536	1.05672	1.3648	1.3683
4.695	1.12386	1.05724	1.3597	1.35994
4.701	1.12303	1.05902	1.35398	1.35184
4.707	1.12271	1.06187	1.34774	1.34408
4.713	1.12275	1.06558	1.34113	1.33666
4.719	1.12297	1.06987	1.33433	1.32953
4.725	1.12328	1.07447	1.32753	1.32258
4.731	1.12361	1.07911	1.32093	1.31569
4.737	1.12393	1.08355	1.31471	1.30876
4.743	1.12425	1.08762	1.30899	1.30172
4.749	1.12457	1.09122	1.30382	1.29457
4.755	1.12487	1.09434	1.2992	1.28732
4.761	1.12516	1.09706	1.29505	1.28004
4.767	1.12539	1.09951	1.29125	1.27282
4.773	1.12558	1.10184	1.28759	1.26573
4.779	1.12577	1.10421	1.28386	1.25883
4.785	1.12607	1.10675	1.27983	1.25214
4.791	1.12664	1.10954	1.27535	1.24565
4.797	1.12766	1.1126	1.27031	1.23932
4.803	1.12936	1.11592	1.26472	1.23311
4.809	1.1319	1.11947	1.2587	1.22701
4.815	1.13544	1.12323	1.25246	1.22101
4.821	1.14004	1.12719	1.24626	1.21517
4.827	1.1457	1.13136	1.24041	1.20958
4.833	1.15235	1.13582	1.23516	1.20434
4.839	1.15987	1.14062	1.23069	1.19959
4.845	1.16811	1.14583	1.2271	1.19544
4.851	1.1769	1.15147	1.22435	1.19197
4.857	1.18608	1.15754	1.22235	1.18923
4.863	1.19547	1.16396	1.22089	1.18719
4.869	1.2049	1.17063	1.21979	1.18575
4.875	1.21422	1.17743	1.21884	1.18477
4.881	1.22325	1.18422	1.2179	1.18406
4.887	1.23181	1.19092	1.21687	1.18343
4.893	1.23975	1.19746	1.21574	1.18271
4.899	1.2469	1.20381	1.21451	1.18175
4.905	1.25316	1.20997	1.21325	1.18049
4.911	1.25848	1.21596	1.21201	1.17895
4.917	1.26287	1.22179	1.21082	1.17719
4.923	1.26644	1.22749	1.20971	1.17532
4.929	1.26937	1.23308	1.20868	1.17348
4.935	1.27184	1.23858	1.20771	1.17182
4.941	1.27408	1.24402	1.2068	1.17044
4.947	1.27627	1.2494	1.20598	1.16944
4.953	1.27854	1.25473	1.20528	1.16885
4.959	1.28095	1.25997	1.20476	1.16868
4.965	1.28346	1.26509	1.20451	1.16891
4.971	1.28601	1.27002	1.20459	1.16949
4.977	1.28848	1.2747	1.20504	1.17038
4.983	1.29079	1.27905	1.20584	1.17152
4.989	1.29283	1.28299	1.20696	1.17285
4.995	1.2946	1.28647	1.20829	1.17433
5.001	1.29607	1.28941	1.20971	1.17593
5.007	1.29729	1.29176	1.21108	1.17765
5.013	1.29828	1.29349	1.2123	1.17946
5.019	1.29907	1.29458	1.21325	1.18138
5.025	1.29963	1.29504	1.21389	1.18338
5.031	1.2999	1.29495	1.21418	1.18546
5.037	1.29978	1.29436	1.21416	1.18755
5.043	1.29916	1.29339	1.21389	1.18959
5.049	1.29797	1.29212	1.21344	1.19146
5.055	1.29617	1.2906	1.21292	1.19306
5.061	1.29382	1.28888	1.2124	1.1943
5.067	1.29103	1.28695	1.21196	1.19511
5.073	1.28801	1.28478	1.21165	1.1955
5.079	1.28495	1.28236	1.21147	1.19551
5.085	1.28205	1.27969	1.21143	1.19525
5.091	1.27945	1.27679	1.2115	1.19487
5.097	1.27719	1.27373	1.21166	1.19453
5.103	1.27521	1.27061	1.21185	1.19439
5.109	1.27338	1.26752	1.21205	1.19455
5.115	1.27151	1.26451	1.21223	1.19508
5.121	1.26942	1.26161	1.21236	1.196
5.127	1.26695	1.25876	1.21242	1.19728
5.133	1.26401	1.25587	1.21243	1.19888
5.139	1.26061	1.25283	1.21242	1.20074
5.145	1.2568	1.24954	1.21243	1.20281
5.151	1.25269	1.24592	1.21253	1.20508
5.157	1.24842	1.242	1.2128	1.20754
5.163	1.24408	1.23788	1.21328	1.21021
5.169	1.2397	1.23374	1.21402	1.21309
5.175	1.23523	1.22979	1.21502	1.21619
5.181	1.2305	1.22623	1.21621	1.21945
5.187	1.2253	1.2232	1.21752	1.2228
5.193	1.21933	1.22072	1.21881	1.22614
5.199	1.21228	1.21867	1.21994	1.22935
5.205	1.2039	1.21682	1.22076	1.23232
5.211	1.19404	1.21488	1.22113	1.23496
5.217	1.18266	1.21254	1.22096	1.23721
5.223	1.16991	1.20954	1.22016	1.23902
5.229	1.15606	1.20573	1.21872	1.24037
5.235	1.14153	1.20107	1.21666	1.24124
5.241	1.12677	1.19561	1.21403	1.24159
5.247	1.11226	1.18947	1.21093	1.24142
5.253	1.09843	1.18279	1.20749	1.24072
5.259	1.08557	1.17567	1.20384	1.23952
5.265	1.07388	1.16815	1.20014	1.2379
5.271	1.06342	1.16024	1.19655	1.23599
5.277	1.05412	1.15191	1.1932	1.23398
5.283	1.04584	1.14311	1.19022	1.23208
5.289	1.03839	1.13383	1.18771	1.23049
5.295	1.03156	1.12407	1.18573	1.22937
5.301	1.02515	1.11388	1.18427	1.22881
5.307	1.01897	1.10331	1.18328	1.22882
5.313	1.01286	1.09238	1.18267	1.2293
5.319	1.00667	1.08109	1.18234	1.23011
5.325	1.00029	1.06942	1.18216	1.23105
5.331	0.993627	1.05729	1.18201	1.2319
5.337	0.986593	1.04467	1.1818	1.23247
5.343	0.979141	1.03153	1.18144	1.23259
5.349	0.971252	1.01793	1.18088	1.23217
5.355	0.962937	1.00399	1.18009	1.23113
5.361	0.954225	0.989888	1.17904	1.22944
5.367	0.945166	0.975853	1.17776	1.22711
5.373	0.935812	0.962112	1.17623	1.22416
5.379	0.926212	0.948862	1.17449	1.2206
5.385	0.916397	0.936237	1.17255	1.21648
5.391	0.906389	0.924304	1.17042	1.21183
5.397	0.89619	0.91306	1.16808	1.20672
5.403	0.885798	0.902448	1.16551	1.20126
5.409	0.875224	0.892375	1.16269	1.19555
5.415	0.864486	0.882725	1.15955	1.18975
5.421	0.853636	0.873399	1.15607	1.18404
5.427	0.842761	0.864306	1.15224	1.17857
5.433	0.831981	0.855382	1.14808	1.1735
5.439	0.821438	0.846567	1.14364	1.16892
5.445	0.811284	0.837826	1.13901	1.16484
5.451	0.801647	0.829108	1.13427	1.1612
5.457	0.792625	0.820354	1.12951	1.15786
5.463	0.784266	0.811491	1.12479	1.15462
5.469	0.776559	0.802426	1.12013	1.15121
5.475	0.769438	0.793067	1.11549	1.14738
5.481	0.762791	0.783324	1.11082	1.14289
5.487	0.756479	0.773147	1.10601	1.13756
5.493	0.750351	0.762542	1.10096	1.1313
5.499	0.744254	0.751574	1.09561	1.12412
5.505	0.738063	0.740382	1.08989	1.11614
5.511	0.731668	0.729154	1.08382	1.10758
5.517	0.724999	0.718106	1.07742	1.09873
5.523	0.718016	0.707432	1.07079	1.08992
5.529	0.710715	0.697286	1.06402	1.0815
5.535	0.703124	0.687743	1.0572	1.07377
5.541	0.695299	0.678796	1.05043	1.06695
5.547	0.687321	0.670361	1.04378	1.06117
5.553	0.679297	0.662312	1.03731	1.05645
5.559	0.671342	0.654504	1.03105	1.0527
5.565	0.663574	0.646824	1.02504	1.04971
5.571	0.656104	0.639216	1.0193	1.04722
5.577	0.649027	0.631697	1.01384	1.04489
5.583	0.642411	0.624346	1.00866	1.04242
5.589	0.636285	0.61728	1.00375	1.03954
5.595	0.630643	0.610633	0.999061	1.03602
5.601	0.625434	0.604504	0.994542	1.03177
5.607	0.620577	0.598943	0.990123	1.02673
5.613	0.615977	0.59393	0.985718	1.02095
5.619	0.611529	0.589375	0.981241	1.01449
5.625	0.607141	0.585144	0.976599	1.00746
5.631	0.602739	0.581075	0.971706	0.999941
5.637	0.598273	0.577018	0.966488	0.991988
5.643	0.593721	0.572847	0.960886	0.983633
5.649	0.589081	0.568479	0.954863	0.974899
5.655	0.58437	0.563875	0.948412	0.965812
5.661	0.579623	0.559027	0.941559	0.95642
5.667	0.57489	0.55394	0.934356	0.946802
5.673	0.570235	0.548623	0.926886	0.937073
5.679	0.565741	0.543075	0.919245	0.927365
5.685	0.561501	0.537303	0.911533	0.917811
5.691	0.557617	0.531323	0.903827	0.908533
5.697	0.554188	0.525182	0.896191	0.899619
5.703	0.551297	0.518981	0.88865	0.89112
5.709	0.54901	0.512869	0.881203	0.883059
5.715	0.547362	0.507051	0.873829	0.875427
5.721	0.546359	0.501755	0.866498	0.868207
5.727	0.545974	0.497215	0.859188	0.861372
5.733	0.546157	0.493614	0.851892	0.854893
5.739	0.546837	0.491058	0.844626	0.848737
5.745	0.547923	0.489549	0.837423	0.842867
5.751	0.549309	0.488973	0.83033	0.837233
5.757	0.550875	0.489111	0.823395	0.831771
5.763	0.552491	0.489665	0.816653	0.826406
5.769	0.554019	0.490318	0.810127	0.821053
5.775	0.555311	0.490765	0.803825	0.815631
5.781	0.556233	0.490785	0.797743	0.810057
5.787	0.556671	0.490263	0.791883	0.804262
5.793	0.556545	0.489215	0.78625	0.7982
5.799	0.555827	0.487782	0.780868	0.791844
5.805	0.554544	0.486214	0.775769	0.785195
5.811	0.552788	0.484813	0.77099	0.77829
5.817	0.5507	0.483905	0.766561	0.7712
5.823	0.548462	0.483783	0.762491	0.764026
5.829	0.546269	0.484673	0.758759	0.756896
5.835	0.544313	0.48671	0.755312	0.749949
5.841	0.542765	0.489925	0.752068	0.743316
5.847	0.54177	0.494254	0.748918	0.737103
5.853	0.541434	0.499545	0.745743	0.731373
5.859	0.541836	0.505598	0.742426	0.726133
5.865	0.543024	0.512173	0.738863	0.721335
5.871	0.545019	0.519031	0.73498	0.716882
5.877	0.547825	0.525953	0.730741	0.712646
5.883	0.551412	0.532753	0.726146	0.708493
5.889	0.555729	0.539295	0.721249	0.704305
5.895	0.560705	0.545491	0.716137	0.699997
5.901	0.566243	0.551302	0.710929	0.695534
5.907	0.57224	0.556721	0.705759	0.690927
5.913	0.57859	0.561778	0.700769	0.686227
5.919	0.585184	0.566526	0.696086	0.68151
5.925	0.591926	0.571036	0.691821	0.676856
5.931	0.598731	0.575387	0.688061	0.672334
5.937	0.605525	0.57966	0.684869	0.667987
5.943	0.612259	0.583937	0.68227	0.663832
5.949	0.618903	0.588298	0.680266	0.659856
5.955	0.62546	0.592822	0.678827	0.656027
5.961	0.631963	0.597572	0.677897	0.652306
5.967	0.638477	0.602604	0.677399	0.648653
5.973	0.645085	0.60796	0.677241	0.64505
5.979	0.651869	0.61366	0.677327	0.6415
5.985	0.658892	0.619712	0.677567	0.638041
5.991	0.666189	0.626108	0.677893	0.634747
5.997	0.673745	0.632842	0.678253	0.631715
6.003	0.681503	0.639905	0.678614	0.629061
6.009	0.689378	0.647306	0.67896	0.626899
6.015	0.697269	0.655069	0.679281	0.625322
6.021	0.70508	0.663237	0.679565	0.624385
6.027	0.712737	0.671856	0.67979	0.624101
6.033	0.720185	0.68097	0.679932	0.624429
6.039	0.727403	0.690602	0.67996	0.62528
6.045	0.734374	0.700738	0.679852	0.626544
6.051	0.741097	0.711319	0.679596	0.628098
6.057	0.747564	0.722254	0.679198	0.629831
6.063	0.753763	0.733404	0.678681	0.631668
6.069	0.759691	0.744611	0.678083	0.633561
6.075	0.765365	0.755707	0.677454	0.635505
6.081	0.77083	0.766534	0.676845	0.637533
6.087	0.77618	0.776952	0.676312	0.639697
6.093	0.781546	0.78686	0.675912	0.642064
6.099	0.787099	0.796203	0.675708	0.644697
6.105	0.793024	0.80497	0.675763	0.647644
6.111	0.799503	0.813213	0.676148	0.65093
6.117	0.806683	0.82102	0.676925	0.654546
6.123	0.814668	0.828515	0.678147	0.658456
6.129	0.823501	0.835839	0.679839	0.662595
6.135	0.833164	0.843121	0.681993	0.666882
6.141	0.843574	0.850462	0.684561	0.671232
6.147	0.854603	0.857916	0.687466	0.675576
6.153	0.866077	0.865488	0.690594	0.679862
6.159	0.877802	0.873128	0.693829	0.684066
6.165	0.889586	0.880745	0.69706	0.688194
6.171	0.901246	0.888246	0.700206	0.692269
6.177	0.912626	0.895551	0.703219	0.696324
6.183	0.92361	0.902629	0.706094	0.700393
6.189	0.934115	0.9095	0.708876	0.704509
6.195	0.944087	0.916249	0.711638	0.708701
6.201	0.953484	0.923018	0.714483	0.712996
6.207	0.962275	0.929979	0.717522	0.717437
6.213	0.970431	0.937313	0.720863	0.722078
6.219	0.977934	0.945171	0.724605	0.726996
6.225	0.984801	0.953647	0.728818	0.732273
6.231	0.991103	0.962757	0.733555	0.737993
6.237	0.996987	0.972423	0.738839	0.744221
6.243	1.00268	0.982466	0.744676	0.750992
6.249	1.00845	0.992641	0.751056	0.758299
6.255	1.01461	1.00264	0.757944	0.766093
6.261	1.02142	1.01214	0.765295	0.774283
6.267	1.02904	1.02086	0.773044	0.782753
6.273	1.03749	1.02858	0.78111	0.791377
6.279	1.04663	1.03519	0.789393	0.800039
6.285	1.05614	1.04069	0.797783	0.808652
6.291	1.0656	1.04522	0.806163	0.817156
6.297	1.07454	1.04901	0.814429	0.82553
6.303	1.08253	1.05237	0.822499	0.83378
6.309	1.08927	1.05564	0.830316	0.841921
6.315	1.0946	1.05913	0.837866	0.849969
6.321	1.09858	1.06307	0.845158	0.857926
6.327	1.10143	1.06764	0.852229	0.865772
6.333	1.10348	1.07291	0.859132	0.873481
6.339	1.10516	1.07883	0.865918	0.881018
6.345	1.10688	1.0853	0.87264	0.888358
6.351	1.10901	1.09218	0.879344	0.895511
6.357	1.11182	1.09932	0.886073	0.902508
6.363	1.11547	1.10658	0.89287	0.909412
6.369	1.12002	1.11387	0.899771	0.916295
6.375	1.1254	1.12114	0.906802	0.923227
6.381	1.13146	1.12838	0.913975	0.930244
6.387	1.13797	1.13557	0.921274	0.937354
6.393	1.14464	1.14272	0.928651	0.944524
6.399	1.15115	1.1498	0.936035	0.951692
6.405	1.15718	1.15673	0.943331	0.958784
6.411	1.16245	1.16342	0.95044	0.965728
6.417	1.16673	1.16975	0.957278	0.972475
6.423	1.16992	1.17562	0.963794	0.979005
6.429	1.17202	1.1809	0.969973	0.985334
6.435	1.17316	1.18554	0.97584	0.991503
6.441	1.1736	1.18951	0.981459	0.99758
6.447	1.17368	1.19284	0.986915	1.00364
6.453	1.17374	1.19558	0.992307	1.00977
6.459	1.1741	1.19783	0.997736	1.01602
6.465	1.17502	1.19969	1.00328	1.02245
6.471	1.17661	1.20129	1.00902	1.02909
6.477	1.17887	1.20271	1.01498	1.03592
6.483	1.18169	1.20402	1.02117	1.04293
6.489	1.18491	1.20528	1.02757	1.05005
6.495	1.18832	1.20649	1.03414	1.05723
6.501	1.19181	1.20766	1.0408	1.06439
6.507	1.19528	1.20877	1.04745	1.07147
6.513	1.19876	1.2098	1.05399	1.07841
6.519	1.20231	1.21074	1.06032	1.08516
6.525	1.20602	1.2116	1.06634	1.09171
6.531	1.20998	1.21238	1.07197	1.09802
6.537	1.21424	1.2131	1.07718	1.10412
6.543	1.21874	1.21379	1.08195	1.10998
6.549	1.22339	1.21447	1.08631	1.11563
6.555	1.228	1.21514	1.09034	1.12107
6.561	1.23238	1.21585	1.09415	1.12631
6.567	1.23632	1.21661	1.09786	1.13135
6.573	1.23965	1.21749	1.1016	1.13619
6.579	1.24225	1.21856	1.10551	1.14083
6.585	1.24409	1.2199	1.10966	1.14524
6.591	1.2452	1.2216	1.11411	1.14944
6.597	1.24566	1.22373	1.11886	1.15343
6.603	1.24559	1.22633	1.12384	1.15725
6.609	1.24511	1.22939	1.12895	1.16097
6.615	1.24432	1.23282	1.13407	1.16469
6.621	1.24331	1.23646	1.13907	1.16849
6.627	1.24212	1.24013	1.14386	1.17245
6.633	1.24077	1.24361	1.14837	1.17663
6.639	1.23928	1.2467	1.15258	1.18101
6.645	1.23768	1.24926	1.15654	1.18552
6.651	1.23602	1.25121	1.16032	1.19003
6.657	1.23436	1.25255	1.16404	1.19438
6.663	1.23282	1.25334	1.1678	1.19837
6.669	1.23146	1.25369	1.17166	1.20181
6.675	1.23038	1.2537	1.17566	1.20457
6.681	1.22958	1.2535	1.17976	1.20654
6.687	1.22905	1.25314	1.18387	1.20772
6.693	1.22873	1.25269	1.18787	1.20818
6.699	1.2285	1.25217	1.19159	1.20803
6.705	1.22826	1.25158	1.19491	1.20749
6.711	1.2279	1.25092	1.19771	1.20676
6.717	1.2273	1.25019	1.19991	1.20607
6.723	1.22639	1.24938	1.20152	1.20562
6.729	1.22512	1.24849	1.20257	1.20553
6.735	1.22342	1.24746	1.20314	1.20588
6.741	1.22125	1.24624	1.20335	1.20664
6.747	1.21857	1.24477	1.20332	1.20773
6.753	1.21536	1.24302	1.20318	1.20904
6.759	1.21163	1.24098	1.20305	1.21044
6.765	1.20745	1.23873	1.20302	1.2118
6.771	1.20299	1.2364	1.20316	1.21305
6.777	1.19847	1.23419	1.20348	1.21415
6.783	1.19417	1.23231	1.20397	1.21511
6.789	1.19039	1.23094	1.20456	1.21599
6.795	1.18741	1.23018	1.20516	1.21683
6.801	1.18545	1.23003	1.20567	1.21767
6.807	1.1846	1.23034	1.206	1.2185
6.813	1.18484	1.23086	1.20605	1.21929
6.819	1.18605	1.23129	1.20579	1.21991
6.825	1.18801	1.23129	1.2052	1.22023
6.831	1.19044	1.2306	1.20432	1.22007
6.837	1.19305	1.22902	1.20321	1.2193
6.843	1.19558	1.22649	1.20195	1.21781
6.849	1.19782	1.22304	1.20063	1.21559
6.855	1.19963	1.21883	1.19931	1.21272
6.861	1.20093	1.21406	1.19804	1.20934
6.867	1.20171	1.20897	1.19682	1.2057
6.873	1.20201	1.20381	1.19565	1.20205
6.879	1.20191	1.19879	1.19447	1.19862
6.885	1.20151	1.19408	1.19326	1.1956
6.891	1.20089	1.18979	1.192	1.19308
6.897	1.20011	1.18595	1.19069	1.19106
6.903	1.19921	1.18256	1.18936	1.18945
6.909	1.19817	1.17957	1.18807	1.1881
6.915	1.19695	1.17691	1.18686	1.18683
6.921	1.19548	1.17451	1.18576	1.18549
6.927	1.19369	1.17232	1.18479	1.18396
6.933	1.1915	1.17031	1.18392	1.18221
6.939	1.18886	1.16848	1.18309	1.18025
6.945	1.18574	1.16684	1.18222	1.17813
6.951	1.18213	1.16541	1.18121	1.17593
6.957	1.17804	1.16418	1.17998	1.17371
6.963	1.17355	1.16309	1.17849	1.17155
6.969	1.16873	1.16204	1.17672	1.16945
6.975	1.16368	1.16088	1.17469	1.16742
6.981	1.15853	1.15943	1.17246	1.16546
6.987	1.15343	1.15752	1.17013	1.16359
6.993	1.14851	1.15497	1.16777	1.16183
6.999	1.14389	1.15168	1.16544	1.16026
7.005	1.13965	1.14761	1.16319	1.15891
7.011	1.13585	1.14281	1.16104	1.15785
7.017	1.1325	1.13741	1.15895	1.15709
7.023	1.12957	1.13158	1.1569	1.1566
7.029	1.12702	1.12555	1.15481	1.15627
7.035	1.12473	1.11957	1.15264	1.15597
7.041	1.12258	1.11385	1.15032	1.1555
7.047	1.12042	1.10855	1.14782	1.15471
7.053	1.1181	1.1038	1.14513	1.15344
7.059	1.1155	1.09963	1.14228	1.1516
7.065	1.11251	1.09599	1.13931	1.14916
7.071	1.1091	1.09279	1.13632	1.14616
7.077	1.1053	1.0899	1.13341	1.14271
7.083	1.10118	1.08713	1.13072	1.13891
7.089	1.09686	1.08432	1.12836	1.13491
7.095	1.09243	1.08134	1.12644	1.13083
7.101	1.08802	1.07807	1.125	1.12675
7.107	1.0837	1.07449	1.12404	1.12275
7.113	1.07953	1.07063	1.12347	1.11887
7.119	1.07559	1.06659	1.12314	1.11516
7.125	1.07192	1.06252	1.12284	1.11164
7.131	1.0686	1.05861	1.12233	1.10834
7.137	1.0657	1.05506	1.12138	1.10528
7.143	1.06331	1.05204	1.11979	1.10247
7.149	1.06147	1.04968	1.11745	1.09991
7.155	1.06019	1.04806	1.11435	1.09756
7.161	1.05944	1.04713	1.11057	1.09537
7.167	1.05911	1.0468	1.10628	1.09326
7.173	1.05906	1.04686	1.10171	1.09116
7.179	1.05912	1.04703	1.09708	1.08903
7.185	1.05916	1.04705	1.09261	1.08683
7.191	1.05904	1.04662	1.08846	1.08458
7.197	1.05872	1.04554	1.08473	1.08233
7.203	1.0582	1.04372	1.08144	1.08015
7.209	1.05756	1.04116	1.07857	1.07813
7.215	1.0569	1.038	1.07606	1.07633
7.221	1.05633	1.03447	1.07383	1.0748
7.227	1.05594	1.03085	1.0718	1.07353
7.233	1.05579	1.02743	1.06992	1.07249
7.239	1.05588	1.02446	1.06813	1.07159
7.245	1.05614	1.02211	1.06641	1.07072
7.251	1.05648	1.02048	1.06474	1.06975
7.257	1.05676	1.01958	1.06309	1.06858
7.263	1.05685	1.01936	1.06147	1.0671
7.269	1.05662	1.01975	1.05985	1.06528
7.275	1.05595	1.02062	1.0582	1.06312
7.281	1.05477	1.02183	1.05649	1.06067
7.287	1.05303	1.02322	1.05467	1.05801
7.293	1.05069	1.02462	1.0527	1.05526
7.299	1.04776	1.02583	1.05055	1.05253
7.305	1.04426	1.02666	1.04817	1.04992
7.311	1.04025	1.02694	1.04557	1.04749
7.317	1.03582	1.02651	1.04272	1.04525
7.323	1.03111	1.02532	1.03967	1.0432
7.329	1.02628	1.02337	1.03646	1.04126
7.335	1.02154	1.02074	1.03317	1.0394
7.341	1.01708	1.01758	1.0299	1.03754
7.347	1.01308	1.0141	1.02674	1.03565
7.353	1.00967	1.01052	1.02378	1.03373
7.359	1.00692	1.00702	1.02109	1.03177
7.365	1.00483	1.00377	1.01868	1.0298
7.371	1.00334	1.00089	1.01654	1.02786
7.377	1.00238	0.998408	1.0146	1.02597
7.383	1.00186	0.996342	1.01279	1.02414
7.389	1.00171	0.994658	1.01103	1.02236
7.395	1.00189	0.993313	1.00927	1.02064
7.401	1.00238	0.992271	1.00747	1.01893
7.407	1.00317	0.991528	1.00564	1.01722
7.413	1.00426	0.991107	1.00383	1.01546
7.419	1.00561	0.991058	1.00207	1.01361
7.425	1.00715	0.991452	1.00044	1.01162
7.431	1.00877	0.992356	0.998959	1.00947
7.437	1.01033	0.99381	0.997663	1.00711
7.443	1.01165	0.995818	0.996554	1.00455
7.449	1.01257	0.998332	0.995617	1.0018
7.455	1.01294	1.00125	0.994818	0.998923
7.461	1.01264	1.00445	0.994118	0.995999
7.467	1.01162	1.00779	0.993468	0.993143
7.473	1.00988	1.0111	0.992815	0.990474
7.479	1.00746	1.01427	0.992105	0.98809
7.485	1.00449	1.01717	0.991295	0.98606
7.491	1.00112	1.01971	0.990356	0.984393
7.497	0.997531	1.02181	0.989277	0.983044
7.503	0.993901	1.02341	0.988081	0.981912
7.509	0.990396	1.02444	0.986809	0.980863
7.515	0.987147	1.02485	0.985522	0.979757
7.521	0.984246	1.02457	0.984294	0.978479
7.527	0.98174	1.02359	0.983189	0.976968
7.533	0.979627	1.0219	0.982256	0.975234
7.539	0.977873	1.01954	0.981522	0.973368
7.545	0.976405	1.0166	0.980979	0.97152
7.551	0.975131	1.0132	0.980583	0.969878
7.557	0.973946	1.00951	0.980272	0.968636
7.563	0.972753	1.00568	0.979964	0.967936
7.569	0.971472	1.00188	0.979569	0.967854
7.575	0.970069	0.998214	0.979012	0.968361
7.581	0.968549	0.994772	0.978234	0.969325
7.587	0.966978	0.991581	0.977208	0.970522
7.593	0.965463	0.988635	0.975941	0.971671
7.599	0.964134	0.985903	0.974473	0.972479
7.605	0.963114	0.983336	0.972872	0.972674
7.611	0.962493	0.980891	0.971216	0.972069
7.617	0.962295	0.978519	0.969585	0.970579
7.623	0.962471	0.976187	0.968044	0.968235
7.629	0.962907	0.97387	0.966634	0.965173
7.635	0.963441	0.971554	0.965368	0.961621
7.641	0.963908	0.969242	0.964237	0.957851
7.647	0.964164	0.96696	0.963207	0.954138
7.653	0.964133	0.964748	0.962241	0.950727
7.659	0.963816	0.962669	0.961293	0.947788
7.665	0.963282	0.960787	0.960317	0.945417
7.671	0.962667	0.959163	0.959279	0.943619
7.677	0.962123	0.957836	0.958147	0.942335
7.683	0.961781	0.956822	0.956906	0.941454
7.689	0.961726	0.956101	0.955546	0.940846
7.695	0.961969	0.955636	0.954081	0.940378
7.701	0.962453	0.955377	0.952537	0.939931
7.707	0.963063	0.955275	0.950957	0.939416
7.713	0.963654	0.955305	0.949398	0.938769
7.719	0.964093	0.955465	0.947927	0.937953
7.725	0.96427	0.955771	0.94661	0.936965
7.731	0.964129	0.956254	0.945507	0.935826
7.737	0.963672	0.956934	0.944664	0.934589
7.743	0.962936	0.957814	0.944106	0.933321
7.749	0.961987	0.958856	0.943834	0.932113
7.755	0.960888	0.959987	0.943821	0.931049
7.761	0.959681	0.961088	0.944019	0.930193
7.767	0.958374	0.962032	0.944356	0.92958
7.773	0.956944	0.962689	0.944746	0.929199
7.779	0.955343	0.962954	0.945098	0.928997
7.785	0.953507	0.962768	0.945324	0.928888
7.791	0.951388	0.962121	0.945341	0.928778
7.797	0.948954	0.961054	0.945086	0.928581
7.803	0.946217	0.95965	0.944517	0.928236
7.809	0.943223	0.958012	0.943615	0.927722
7.815	0.940057	0.956252	0.942393	0.927052
7.821	0.936828	0.954466	0.940889	0.926276
7.827	0.93366	0.95272	0.939163	0.925455
7.833	0.930661	0.951061	0.937288	0.924654
7.839	0.927919	0.949505	0.935335	0.923929
7.845	0.925484	0.94806	0.933367	0.923322
7.851	0.923364	0.94672	0.931419	0.922861
7.857	0.92153	0.94548	0.9295	0.922561
7.863	0.919935	0.944338	0.9276	0.922425
7.869	0.918528	0.943286	0.925694	0.922441
7.875	0.917272	0.942304	0.923763	0.922587
7.881	0.916162	0.941355	0.921806	0.922809
7.887	0.915218	0.940373	0.919852	0.923028
7.893	0.914489	0.93927	0.917958	0.923137
7.899	0.914019	0.937948	0.916206	0.923005
7.905	0.913843	0.936313	0.914687	0.922508
7.911	0.913949	0.934298	0.913488	0.921539
7.917	0.914277	0.93188	0.912666	0.920041
7.923	0.914725	0.92909	0.912249	0.918024
7.929	0.915159	0.926008	0.912219	0.915568
7.935	0.915434	0.922758	0.912522	0.912817
7.941	0.91543	0.919481	0.91307	0.909954
7.947	0.915068	0.916322	0.913752	0.907163
7.953	0.914316	0.913403	0.914453	0.904603
7.959	0.913197	0.910815	0.915057	0.902383
7.965	0.911765	0.908612	0.915468	0.900549
7.971	0.910098	0.906806	0.915608	0.899091
7.977	0.908267	0.905371	0.915426	0.897956
7.983	0.906325	0.904251	0.914897	0.897071
7.989	0.904306	0.90336	0.914023	0.896365
7.995	0.902216	0.902591	0.91283	0.89578
8.001	0.900047	0.901832	0.91137	0.895287
8.007	0.897785	0.900967	0.909714	0.894878
8.013	0.895415	0.899892	0.907957	0.894558
8.019	0.892931	0.898539	0.906208	0.894339
8.025	0.890332	0.896873	0.904587	0.894224
8.031	0.887622	0.894905	0.903216	0.894198
8.037	0.884805	0.89269	0.902206	0.89423
8.043	0.881893	0.89031	0.901638	0.89427
8.049	0.878899	0.887851	0.901558	0.894268
8.055	0.875846	0.885382	0.90196	0.894182
8.061	0.87278	0.882938	0.90278	0.893993
8.067	0.869768	0.880502	0.903901	0.893707
8.073	0.866903	0.878022	0.905172	0.89337
8.079	0.864304	0.875409	0.906414	0.893047
8.085	0.8621	0.872584	0.907463	0.892814
8.091	0.860415	0.869497	0.908184	0.892738
8.097	0.859342	0.866161	0.908497	0.892861
8.103	0.858935	0.862656	0.908394	0.893188
8.109	0.859189	0.859129	0.907926	0.893682
8.115	0.860037	0.855775	0.907198	0.894279
8.121	0.861366	0.852803	0.906346	0.894887
8.127	0.863028	0.850402	0.905503	0.895419
8.133	0.864872	0.848703	0.904774	0.8958
8.139	0.86675	0.847771	0.904221	0.895986
8.145	0.868546	0.847582	0.903852	0.895965
8.151	0.870182	0.848048	0.90363	0.895764
8.157	0.871615	0.849012	0.903489	0.895439
8.163	0.87283	0.850297	0.903354	0.895065
8.169	0.873829	0.851709	0.903156	0.894718
8.175	0.874629	0.853071	0.90285	0.894462
8.181	0.87524	0.854239	0.902422	0.894332
8.187	0.87568	0.855114	0.901884	0.894332
8.193	0.875963	0.855651	0.901267	0.894434
8.199	0.876106	0.85587	0.90061	0.894579
8.205	0.876129	0.855846	0.899955	0.894698
8.211	0.876059	0.855704	0.89934	0.894721
8.217	0.875922	0.855599	0.898791	0.894598
8.223	0.875753	0.855691	0.898335	0.894308
8.229	0.875583	0.856138	0.897992	0.893866
8.235	0.875445	0.857048	0.897784	0.893321
8.241	0.87538	0.85849	0.897727	0.892756
8.247	0.875427	0.860469	0.897835	0.892265
8.253	0.875631	0.862951	0.898103	0.891952
8.259	0.876047	0.865861	0.898513	0.891902
8.265	0.876729	0.86911	0.899027	0.892179
8.271	0.877731	0.8726	0.899587	0.892811
8.277	0.879098	0.876241	0.900127	0.893786
8.283	0.880866	0.879948	0.900584	0.895055
8.289	0.883052	0.883645	0.900906	0.896535
8.295	0.885653	0.887262	0.901066	0.898125
8.301	0.888647	0.890743	0.901069	0.899715
8.307	0.891995	0.894035	0.900955	0.901207
8.313	0.895637	0.897101	0.900784	0.902522
8.319	0.89951	0.89992	0.900635	0.903609
8.325	0.903535	0.902483	0.900591	0.904452
8.331	0.907631	0.90478	0.900715	0.90506
8.337	0.911715	0.906812	0.901046	0.905468
8.343	0.915697	0.908567	0.901598	0.90572
8.349	0.919482	0.910034	0.902349	0.905864
8.355	0.922979	0.911202	0.903265	0.905949
8.361	0.926092	0.912072	0.904296	0.906018
8.367	0.928737	0.91267	0.9054	0.906107
8.373	0.930851	0.913051	0.906552	0.906245
8.379	0.932398	0.913302	0.907744	0.906456
8.385	0.933387	0.913528	0.908993	0.906754
8.391	0.933867	0.913835	0.910324	0.907145
8.397	0.933938	0.91431	0.911762	0.907626
8.403	0.933731	0.915005	0.913322	0.908181
8.409	0.933404	0.91591	0.915003	0.908792
8.415	0.933121	0.916974	0.916781	0.909439
8.421	0.933035	0.918097	0.918611	0.910103
8.427	0.933288	0.919168	0.920438	0.910778
8.433	0.933986	0.920082	0.922194	0.911458
8.439	0.935208	0.920774	0.923812	0.912145
8.445	0.937011	0.921233	0.925223	0.912842
8.451	0.939416	0.921513	0.92637	0.913552
8.457	0.942424	0.921733	0.927203	0.914275
8.463	0.946002	0.922066	0.927694	0.91501
8.469	0.950084	0.922706	0.927839	0.915767
8.475	0.954571	0.923849	0.927665	0.916558
8.481	0.959333	0.925674	0.92723	0.917401
8.487	0.964224	0.9283	0.926623	0.918323
8.493	0.969088	0.931793	0.925956	0.919343
8.499	0.973787	0.936141	0.925355	0.920468
8.505	0.978209	0.941262	0.924942	0.921697
8.511	0.982286	0.94702	0.924831	0.923011
8.517	0.985995	0.953233	0.925113	0.924384
8.523	0.989345	0.959696	0.925849	0.925793
8.529	0.992368	0.966201	0.927066	0.927227
8.535	0.995106	0.97256	0.928758	0.928695
8.541	0.997588	0.978614	0.930882	0.930235
8.547	0.999838	0.984247	0.933368	0.931899
8.553	1.00187	0.989402	0.936128	0.933752
8.559	1.0037	0.994062	0.939069	0.935853
8.565	1.00535	0.998259	0.9421	0.938241
8.571	1.00687	1.00206	0.945152	0.940921
8.577	1.00833	1.00557	0.948176	0.943859
8.583	1.00978	1.00886	0.951152	0.946988
8.589	1.0113	1.01203	0.954078	0.950215
8.595	1.01293	1.01514	0.956958	0.953435
8.601	1.01468	1.01823	0.959799	0.956549
8.607	1.01651	1.02131	0.962592	0.95948
8.613	1.01839	1.02436	0.965319	0.962177
8.619	1.02024	1.02737	0.967952	0.964624
8.625	1.02202	1.03031	0.970461	0.966836
8.631	1.0237	1.03316	0.972821	0.968853
8.637	1.02529	1.03591	0.975022	0.970733
8.643	1.02683	1.03854	0.977069	0.972544
8.649	1.02841	1.04102	0.978983	0.974353
8.655	1.03013	1.04335	0.980794	0.976225
8.661	1.03208	1.04548	0.982531	0.978206
8.667	1.03434	1.0474	0.984225	0.980332
8.673	1.03695	1.04912	0.985895	0.982611
8.679	1.03988	1.05066	0.987561	0.985028
8.685	1.04307	1.05207	0.989242	0.987551
8.691	1.04639	1.05346	0.990959	0.990128
8.697	1.0497	1.0549	0.99274	0.992702
8.703	1.05281	1.05651	0.994617	0.995216
8.709	1.05561	1.05836	0.996623	0.997628
8.715	1.05799	1.06049	0.99878	0.999911
8.721	1.05993	1.06291	1.00109	1.00207
8.727	1.06148	1.0656	1.00355	1.00413
8.733	1.06276	1.06849	1.00611	1.00614
8.739	1.06394	1.07153	1.00872	1.00818
8.745	1.06521	1.07465	1.01133	1.01032
8.751	1.06676	1.07783	1.01386	1.01265
8.757	1.06871	1.08104	1.01628	1.01523
8.763	1.07116	1.08428	1.01855	1.01814
8.769	1.07413	1.08756	1.02067	1.02139
8.775	1.07755	1.09088	1.02265	1.02495
8.781	1.08132	1.0942	1.02453	1.02878
8.787	1.08527	1.0975	1.02633	1.03278
8.793	1.08921	1.10072	1.0281	1.03682
8.799	1.09296	1.10378	1.02987	1.04076
8.805	1.09634	1.10661	1.03164	1.04446
8.811	1.0992	1.10915	1.03342	1.04781
8.817	1.10144	1.11138	1.03516	1.05075
8.823	1.10302	1.11327	1.03686	1.05324
8.829	1.10395	1.11485	1.03848	1.0553
8.835	1.10432	1.11616	1.04002	1.05698
8.841	1.10428	1.11723	1.0415	1.05835
8.847	1.10401	1.11809	1.04295	1.05948
8.853	1.1037	1.11877	1.04444	1.06045
8.859	1.10354	1.11926	1.04606	1.06133
8.865	1.10365	1.11957	1.0479	1.06219
8.871	1.10414	1.11967	1.05001	1.06309
8.877	1.105	1.11956	1.05243	1.06409
8.883	1.1062	1.11922	1.05518	1.06526
8.889	1.10763	1.11866	1.05819	1.06666
8.895	1.10917	1.11787	1.06139	1.06833
8.901	1.11067	1.11684	1.06465	1.07029
8.907	1.11201	1.11559	1.06783	1.07253
8.913	1.11306	1.11412	1.07077	1.07501
8.919	1.11375	1.11248	1.07333	1.07767
8.925	1.11405	1.11069	1.07537	1.08043
8.931	1.11397	1.10884	1.0768	1.08319
8.937	1.11355	1.10699	1.07759	1.08586
8.943	1.11287	1.10524	1.07773	1.08839
8.949	1.11201	1.10368	1.07731	1.09071
8.955	1.11104	1.10239	1.07645	1.09281
8.961	1.11002	1.10142	1.07535	1.09467
8.967	1.10901	1.10081	1.07421	1.09629
8.973	1.10802	1.10057	1.07326	1.09769
8.979	1.10706	1.10068	1.0727	1.09886
8.985	1.1061	1.10113	1.07271	1.09981
8.991	1.10515	1.10189	1.07338	1.10054
8.997	1.1042	1.10291	1.07476	1.10103
9.003	1.10326	1.10418	1.0768	1.10128
9.009	1.10235	1.10563	1.07939	1.10129
9.015	1.1015	1.10722	1.08236	1.10108
9.021	1.10075	1.10888	1.08552	1.1007
9.027	1.10012	1.1105	1.08864	1.10022
9.033	1.09963	1.11197	1.09154	1.09972
9.039	1.09927	1.11316	1.09404	1.0993
9.045	1.09901	1.11394	1.09604	1.09905
9.051	1.0988	1.11422	1.09748	1.09903
9.057	1.09857	1.11394	1.09836	1.09928
9.063	1.09827	1.11311	1.09873	1.0998
9.069	1.09786	1.11183	1.0987	1.10057
9.075	1.0973	1.11025	1.0984	1.10154
9.081	1.0966	1.10858	1.09798	1.10267
9.087	1.09577	1.10706	1.09757	1.10392
9.093	1.09486	1.10586	1.0973	1.10525
9.099	1.09388	1.10514	1.09728	1.10665
9.105	1.09285	1.10495	1.09758	1.1081
9.111	1.09175	1.10523	1.09822	1.10957
9.117	1.09056	1.10585	1.09921	1.11102
9.123	1.08924	1.10662	1.1005	1.1124
9.129	1.08775	1.10733	1.10204	1.11361
9.135	1.0861	1.10778	1.10373	1.11458
9.141	1.08431	1.10783	1.10545	1.11523
9.147	1.08244	1.1074	1.1071	1.11551
9.153	1.08055	1.10651	1.10854	1.11541
9.159	1.07872	1.10522	1.10968	1.11496
9.165	1.07701	1.10366	1.11042	1.11423
9.171	1.07547	1.10197	1.1107	1.11333
9.177	1.0741	1.10027	1.1105	1.11239
9.183	1.0729	1.09867	1.10982	1.1115
9.189	1.07187	1.09719	1.10868	1.11076
9.195	1.07098	1.09582	1.10716	1.11021
9.201	1.07024	1.09452	1.10533	1.10986
9.207	1.06966	1.09319	1.10327	1.10967
9.213	1.06924	1.09175	1.1011	1.10958
9.219	1.06898	1.09009	1.09893	1.10955
9.225	1.06884	1.08813	1.09685	1.10951
9.231	1.06878	1.08582	1.09498	1.10944
9.237	1.06871	1.0831	1.09338	1.10933
9.243	1.06856	1.07996	1.0921	1.10918
9.249	1.06825	1.0764	1.09115	1.10901
9.255	1.06773	1.07246	1.09048	1.10884
9.261	1.06697	1.06822	1.09003	1.10866
9.267	1.06598	1.06377	1.0897	1.10847
9.273	1.06481	1.05925	1.08938	1.10828
9.279	1.0635	1.05478	1.08898	1.10806
9.285	1.0621	1.05051	1.08843	1.1078
9.291	1.06064	1.04654	1.08769	1.1075
9.297	1.05913	1.04298	1.08677	1.10716
9.303	1.05757	1.03989	1.08569	1.10678
9.309	1.05593	1.03729	1.08453	1.10639
9.315	1.05417	1.03519	1.08339	1.10596
9.321	1.05228	1.03354	1.08237	1.10549
9.327	1.05025	1.0323	1.08158	1.10495
9.333	1.0481	1.03138	1.08111	1.1043
9.339	1.04587	1.03072	1.08102	1.1035
9.345	1.04363	1.03023	1.08135	1.10252
9.351	1.04144	1.02989	1.08206	1.10137
9.357	1.03939	1.02967	1.08312	1.10005
9.363	1.03752	1.02959	1.08443	1.09862
9.369	1.03586	1.02969	1.0859	1.09711
9.375	1.03441	1.03004	1.0874	1.0956
9.381	1.03313	1.03067	1.08882	1.09413
9.387	1.03199	1.03158	1.09007	1.09272
9.393	1.03094	1.03274	1.09105	1.09135
9.399	1.02992	1.03403	1.09168	1.08999
9.405	1.02888	1.03529	1.09193	1.08859
9.411	1.02782	1.03635	1.09175	1.08706
9.417	1.02672	1.037	1.09114	1.08539
9.423	1.02558	1.03708	1.0901	1.08351
9.429	1.02445	1.03647	1.08867	1.08145
9.435	1.02336	1.03514	1.08689	1.07923
9.441	1.02236	1.03309	1.0848	1.0769
9.447	1.02149	1.03044	1.08246	1.07453
9.453	1.02079	1.02733	1.07994	1.07219
9.459	1.02024	1.02393	1.07729	1.06996
9.465	1.01981	1.02045	1.07458	1.06788
9.471	1.01942	1.01707	1.07187	1.06601
9.477	1.019	1.01396	1.06921	1.06437
9.483	1.01846	1.01121	1.06667	1.06295
9.489	1.01773	1.00893	1.06431	1.06174
9.495	1.01678	1.00712	1.06218	1.0607
9.501	1.01561	1.00575	1.06031	1.05979
9.507	1.01425	1.00475	1.05874	1.05896
9.513	1.01275	1.004	1.05744	1.05816
9.519	1.01117	1.00335	1.05639	1.05732
9.525	1.00953	1.00264	1.05553	1.0564
9.531	1.00789	1.00171	1.05477	1.05536
9.537	1.00625	1.00045	1.05401	1.05416
9.543	1.00464	0.998778	1.05318	1.05278
9.549	1.00309	0.996705	1.05217	1.05123
9.555	1.00164	0.994311	1.05093	1.04952
9.561	1.00033	0.991739	1.04944	1.04768
9.567	0.999165	0.989177	1.0477	1.04575
9.573	0.998159	0.986808	1.04576	1.04376
9.579	0.997275	0.984782	1.04371	1.04177
9.585	0.996443	0.983178	1.04165	1.0398
9.591	0.995563	0.981988	1.03971	1.03786
9.597	0.99453	0.981115	1.03802	1.03595
9.603	0.993236	0.980399	1.03668	1.03402
9.609	0.99161	0.97965	1.03578	1.03206
9.615	0.989612	0.978684	1.03535	1.03002
9.621	0.98726	0.977364	1.03533	1.02787
9.627	0.984605	0.975618	1.03566	1.02562
9.633	0.981739	0.97345	1.03618	1.02328
9.639	0.978773	0.970934	1.03673	1.02093
9.645	0.975819	0.968191	1.03714	1.01861
9.651	0.972983	0.965371	1.03722	1.01642
9.657	0.970353	0.962618	1.03686	1.01442
9.663	0.967989	0.960055	1.03596	1.01265
9.669	0.965938	0.957768	1.03451	1.01112
9.675	0.964222	0.955813	1.03252	1.00979
9.681	0.962845	0.954209	1.03008	1.00863
9.687	0.961798	0.952971	1.0273	1.00756
9.693	0.961057	0.952102	1.02431	1.00654
9.699	0.96058	0.95162	1.02126	1.00555
9.705	0.960319	0.951545	1.01828	1.00456
9.711	0.960204	0.9519	1.01549	1.00362
9.717	0.960166	0.952687	1.01299	1.00276
9.723	0.960134	0.953874	1.01082	1.00203
9.729	0.960047	0.955383	1.00899	1.00146
9.735	0.959868	0.957086	1.00746	1.00106
9.741	0.959581	0.958827	1.00615	1.0008
9.747	0.959199	0.960431	1.00496	1.00061
9.753	0.958768	0.961745	1.00375	1.00043
9.759	0.958347	0.962647	1.00241	1.00015
9.765	0.958007	0.963064	1.00085	0.999712
9.771	0.95782	0.962979	0.998991	0.999057
9.777	0.957843	0.962411	0.996827	0.998173
9.783	0.958111	0.961409	0.994382	0.997075
9.789	0.958626	0.960033	0.991726	0.995816
9.795	0.959362	0.958341	0.988962	0.994462
9.801	0.960257	0.956397	0.986203	0.993083
9.807	0.96122	0.954273	0.983565	0.991744
9.813	0.962143	0.952052	0.981137	0.990493
9.819	0.962909	0.949833	0.978983	0.98936
9.825	0.963404	0.947724	0.977123	0.988355
9.831	0.963539	0.945838	0.975543	0.987474
9.837	0.963265	0.944272	0.974201	0.986706
9.843	0.962572	0.943102	0.973038	0.986031
9.849	0.961509	0.942369	0.971994	0.985437
9.855	0.960168	0.942077	0.971022	0.984911
9.861	0.958686	0.942193	0.970097	0.984449
9.867	0.957209	0.942657	0.969215	0.984048
9.873	0.955887	0.943378	0.968393	0.983705
9.879	0.954848	0.944254	0.967656	0.983412
9.885	0.954183	0.945164	0.967027	0.983149
9.891	0.953931	0.945984	0.966507	0.982882
9.897	0.954087	0.946591	0.96607	0.982567
9.903	0.954594	0.946882	0.965658	0.982143
9.909	0.95536	0.946786	0.965185	0.981548
9.915	0.956252	0.946272	0.964556	0.980724
9.921	0.957124	0.945363	0.963675	0.979623
9.927	0.95782	0.944138	0.962473	0.978219
9.933	0.958191	0.942715	0.960913	0.976504
9.939	0.958122	0.941247	0.959	0.97449
9.945	0.95754	0.939888	0.956783	0.972204
9.951	0.956435	0.938777	0.954343	0.969683
9.957	0.954861	0.938023	0.951785	0.966974
9.963	0.952935	0.937695	0.949228	0.964131
9.969	0.950813	0.93782	0.946787	0.961218
9.975	0.948662	0.938387	0.944577	0.958308
9.981	0.946636	0.939357	0.942695	0.955487
9.987	0.944849	0.940676	0.941218	0.952846
9.993	0.943363	0.942275	0.940198	0.950479
9.999	0.942178	0.944079	0.939652	0.948466
10.005	0.941256	0.946004	0.93956	0.946862
10.011	0.940536	0.947958	0.93986	0.945692
10.017	0.939958	0.949839	0.940459	0.944938
10.023	0.939475	0.951546	0.941243	0.944539
10.029	0.939074	0.952979	0.94209	0.944402
10.035	0.938761	0.954058	0.942885	0.944401
10.041	0.938571	0.95473	0.943539	0.944404
10.047	0.938545	0.95497	0.943993	0.944285
10.053	0.938722	0.954786	0.944226	0.94394
10.059	0.939125	0.954215	0.944248	0.943311
10.065	0.939763	0.953318	0.944094	0.942385
10.071	0.940618	0.952167	0.94381	0.941201
10.077	0.941662	0.950838	0.943445	0.939842
10.083	0.942847	0.949405	0.943042	0.938421
10.089	0.944127	0.947938	0.942629	0.937062
10.095	0.945455	0.946495	0.942214	0.935873
10.101	0.94679	0.945136	0.941795	0.934932
10.107	0.948101	0.943912	0.941357	0.934278
10.113	0.949366	0.942876	0.940887	0.933904
10.119	0.950559	0.942077	0.94038	0.933765
10.125	0.951653	0.941555	0.939843	0.933792
10.131	0.95262	0.941346	0.939295	0.933909
10.137	0.953425	0.941464	0.938771	0.934044
10.143	0.954038	0.9419	0.938303	0.934137
10.149	0.954443	0.942626	0.937916	0.934157
10.155	0.954644	0.94359	0.937618	0.934086
10.161	0.954676	0.944722	0.9374	0.933927
10.167	0.954598	0.945951	0.93723	0.93369
10.173	0.954492	0.947202	0.937069	0.933392
10.179	0.954443	0.948413	0.936875	0.933048
10.185	0.954519	0.949528	0.936613	0.932678
10.191	0.954764	0.950504	0.936264	0.932301
10.197	0.955179	0.951311	0.935823	0.931945
10.203	0.955736	0.951926	0.935298	0.931643
10.209	0.956374	0.952339	0.934709	0.93144
10.215	0.957027	0.952556	0.934073	0.931381
10.221	0.957637	0.952597	0.933407	0.931508
10.227	0.958169	0.952505	0.932718	0.931847
10.233	0.958623	0.952333	0.932005	0.932399
10.239	0.959029	0.952143	0.931261	0.93313
10.245	0.959439	0.951992	0.930475	0.933967
10.251	0.95991	0.951917	0.929646	0.934809
10.257	0.960485	0.951933	0.928777	0.935532
10.263	0.961183	0.952024	0.92789	0.936016
10.269	0.96199	0.952149	0.927018	0.93616
10.275	0.962852	0.952249	0.926208	0.935902
10.281	0.9637	0.952259	0.925515	0.935227
10.287	0.964451	0.95212	0.924986	0.934179
10.293	0.965033	0.951803	0.924659	0.932839
10.299	0.965402	0.951303	0.924551	0.931332
10.305	0.965553	0.95066	0.924663	0.929796
10.311	0.965514	0.949947	0.924982	0.92837
10.317	0.965352	0.949266	0.925488	0.927182
10.323	0.965151	0.948735	0.926164	0.926328
10.329	0.965	0.94847	0.927007	0.925867
10.335	0.964975	0.948563	0.928028	0.925817
10.341	0.965132	0.949067	0.92925	0.926145
10.347	0.965498	0.949988	0.930699	0.926787
10.353	0.966072	0.951273	0.932391	0.927648
10.359	0.966835	0.952826	0.934323	0.928624
10.365	0.967752	0.954518	0.936461	0.92962
10.371	0.968782	0.956217	0.938737	0.930562
10.377	0.969885	0.957805	0.941058	0.931418
10.383	0.971025	0.959199	0.943311	0.932197
10.389	0.972167	0.960368	0.945382	0.93295
10.395	0.973278	0.961326	0.947176	0.933751
10.401	0.97433	0.962133	0.94863	0.934694
10.407	0.975294	0.962879	0.94972	0.93586
10.413	0.976147	0.963667	0.950471	0.937303
10.419	0.976871	0.964596	0.950946	0.939038
10.425	0.97746	0.965749	0.951237	0.941036
10.431	0.977916	0.967183	0.951454	0.943216
10.437	0.978258	0.968918	0.951698	0.945465
10.443	0.978513	0.970931	0.952057	0.947646
10.449	0.978715	0.973164	0.952591	0.949622
10.455	0.978901	0.975512	0.95332	0.951273
10.461	0.979104	0.977849	0.954232	0.952515
10.467	0.979351	0.980024	0.955277	0.953306
10.473	0.979653	0.981891	0.956376	0.953647
10.479	0.980005	0.983319	0.957443	0.953579
10.485	0.98038	0.984215	0.958383	0.95317
10.491	0.980742	0.98453	0.959123	0.952499
10.497	0.981037	0.984266	0.959617	0.951647
10.503	0.981221	0.983461	0.959855	0.95068
10.509	0.981254	0.982191	0.959866	0.949652
10.515	0.981125	0.980545	0.959712	0.948596
10.521	0.980851	0.978629	0.959473	0.947531
10.527	0.980475	0.976554	0.95923	0.946467
10.533	0.980072	0.974436	0.959053	0.945407
10.539	0.979731	0.972403	0.958986	0.94436
10.545	0.979546	0.970593	0.959046	0.943343
10.551	0.979604	0.969151	0.959219	0.942383
10.557	0.979971	0.968223	0.959474	0.941522
10.563	0.980691	0.967934	0.959769	0.940819
10.569	0.981771	0.968369	0.96006	0.940342
10.575	0.983188	0.969562	0.960311	0.940164
10.581	0.98489	0.971475	0.9605	0.940358
10.587	0.986798	0.974	0.960616	0.940977
10.593	0.988814	0.976965	0.960661	0.942045
10.599	0.990837	0.980159	0.960648	0.943551
10.605	0.992768	0.983355	0.960595	0.94544
10.611	0.994523	0.98634	0.960527	0.94762
10.617	0.996031	0.988933	0.960465	0.949975
10.623	0.997241	0.991008	0.960434	0.952375
10.629	0.998117	0.992505	0.960453	0.954702
10.635	0.998637	0.993423	0.96054	0.956857
10.641	0.998796	0.993816	0.960712	0.958778
10.647	0.998598	0.993782	0.960985	0.960433
10.653	0.998074	0.993443	0.961379	0.961827
10.659	0.997279	0.992927	0.961913	0.962985
10.665	0.996296	0.992356	0.962605	0.963949
10.671	0.995235	0.991821	0.963469	0.964765
10.677	0.994219	0.991383	0.964507	0.965478
10.683	0.993373	0.991065	0.965704	0.966126
10.689	0.992803	0.990857	0.967026	0.966737
10.695	0.992586	0.99073	0.968419	0.967325
10.701	0.992755	0.990654	0.969819	0.967895
10.707	0.993301	0.99061	0.971155	0.968443
10.713	0.994168	0.990613	0.972363	0.968962
10.719	0.995279	0.990708	0.973399	0.969449
10.725	0.996541	0.990969	0.974238	0.969917
10.731	0.997857	0.991484	0.974883	0.97039
10.737	0.999137	0.992341	0.975355	0.970911
10.743	1.0003	0.993601	0.975683	0.971529
10.749	1.0013	0.995293	0.975902	0.972288
10.755	1.00207	0.997404	0.976035	0.973216
10.761	1.00259	0.999885	0.976097	0.974309
10.767	1.00285	1.00265	0.976091	0.975528
10.773	1.00288	1.00558	0.976012	0.976799
10.779	1.0027	1.00857	0.975857	0.978017
10.785	1.0024	1.01149	0.975626	0.979076
10.791	1.00205	1.01421	0.975327	0.979873
10.797	1.00175	1.01663	0.974984	0.980343
10.803	1.0016	1.01867	0.974628	0.980466
10.809	1.00168	1.02024	0.9743	0.980277
10.815	1.00204	1.02133	0.974042	0.979863
10.821	1.00268	1.02193	0.973897	0.979357
10.827	1.00359	1.02207	0.973902	0.978909
10.833	1.00473	1.02184	0.974091	0.978672
10.839	1.00601	1.02134	0.974487	0.97877
10.845	1.00739	1.02069	0.975099	0.979282
10.851	1.0088	1.02003	0.975933	0.980231
10.857	1.0102	1.01948	0.976987	0.981575
10.863	1.01155	1.01917	0.978256	0.983219
10.869	1.01284	1.01917	0.979734	0.985037
10.875	1.01403	1.01953	0.981426	0.986884
10.881	1.01512	1.02026	0.983337	0.988629
10.887	1.01607	1.02131	0.985481	0.990168
10.893	1.01686	1.02261	0.987865	0.991445
10.899	1.01746	1.02408	0.990493	0.992449
10.905	1.01786	1.02564	0.993347	0.993214
10.911	1.01811	1.02722	0.996382	0.993807
10.917	1.01823	1.02879	0.999528	0.994313
10.923	1.01832	1.03033	1.00269	0.994819
10.929	1.01846	1.03187	1.00575	0.995393
10.935	1.01872	1.03342	1.0086	0.996087
10.941	1.01919	1.03499	1.01113	0.996926
10.947	1.01988	1.03659	1.01327	0.997908
10.953	1.02081	1.03816	1.01499	0.999016
10.959	1.02195	1.03965	1.01629	1.00022
10.965	1.02324	1.04096	1.01724	1.00147
10.971	1.02461	1.04201	1.0179	1.00274
10.977	1.02598	1.04271	1.01838	1.00401
10.983	1.0273	1.04301	1.01876	1.00524
10.989	1.0285	1.0429	1.01912	1.00646
10.995	1.02959	1.04241	1.0195	1.00766
11.001	1.03056	1.0416	1.0199	1.00888
11.007	1.03145	1.04057	1.02031	1.01017
11.013	1.03233	1.03947	1.02069	1.01154
11.019	1.03327	1.03844	1.02099	1.01302
11.025	1.03434	1.0376	1.02119	1.01462
11.031	1.03559	1.03707	1.02128	1.01629
11.037	1.03705	1.03693	1.02127	1.01798
11.043	1.0387	1.0372	1.02118	1.01962
11.049	1.04051	1.03786	1.02106	1.02111
11.055	1.0424	1.03884	1.02096	1.02237
11.061	1.0443	1.04004	1.0209	1.02336
11.067	1.04612	1.04135	1.02091	1.02407
11.073	1.04776	1.04267	1.021	1.02452
11.079	1.04913	1.04391	1.02116	1.02479
11.085	1.05017	1.04504	1.02137	1.02497
11.091	1.05082	1.04606	1.02161	1.02518
11.097	1.05106	1.04699	1.02187	1.02554
11.103	1.05094	1.04788	1.02215	1.02615
11.109	1.05051	1.04879	1.02249	1.02706
11.115	1.04991	1.04977	1.02291	1.0283
11.121	1.0493	1.05084	1.02346	1.02986
11.127	1.04884	1.05202	1.02419	1.03169
11.133	1.04869	1.05328	1.02515	1.03369
11.139	1.04894	1.05458	1.02636	1.03576
11.145	1.04962	1.05588	1.02783	1.03779
11.151	1.05065	1.05711	1.02953	1.03967
11.157	1.05189	1.05819	1.03142	1.04131
11.163	1.05315	1.05906	1.03343	1.04265
11.169	1.0542	1.05966	1.03546	1.04367
11.175	1.05483	1.05997	1.03741	1.04438
11.181	1.05492	1.05996	1.03919	1.04483
11.187	1.05437	1.05967	1.0407	1.04509
11.193	1.05323	1.05912	1.04188	1.04526
11.199	1.05158	1.05839	1.0427	1.04541
11.205	1.0496	1.05754	1.04317	1.04564
11.211	1.04749	1.05663	1.04331	1.04598
11.217	1.04545	1.0557	1.04319	1.04645
11.223	1.04366	1.05478	1.04288	1.04704
11.229	1.04226	1.05389	1.04243	1.0477
11.235	1.04131	1.05303	1.0419	1.04837
11.241	1.04082	1.0522	1.04132	1.049
11.247	1.04073	1.05139	1.04069	1.04953
11.253	1.04097	1.05063	1.03999	1.04993
11.259	1.04144	1.04992	1.03921	1.05022
11.265	1.04204	1.04928	1.03834	1.05041
11.271	1.04271	1.04872	1.03739	1.05054
11.277	1.0434	1.04824	1.0364	1.05065
11.283	1.04411	1.04781	1.03543	1.05077
11.289	1.04483	1.04742	1.03458	1.05092
11.295	1.04556	1.04706	1.03392	1.05109
11.301	1.04629	1.04672	1.03355	1.05125
11.307	1.04698	1.04642	1.03351	1.05137
11.313	1.04755	1.04619	1.03383	1.05145
11.319	1.04795	1.0461	1.03449	1.05146
11.325	1.04809	1.04618	1.03544	1.05143
11.331	1.04794	1.04646	1.03659	1.05137
11.337	1.04747	1.04695	1.03785	1.05132
11.343	1.04672	1.04758	1.03909	1.05131
11.349	1.04575	1.04829	1.04022	1.05137
11.355	1.04464	1.04897	1.0412	1.05149
11.361	1.04349	1.04949	1.04197	1.05166
11.367	1.04239	1.04976	1.04256	1.05185
11.373	1.04143	1.0497	1.04298	1.05201
11.379	1.04066	1.04927	1.04329	1.05209
11.385	1.04012	1.04847	1.04351	1.05205
11.391	1.03982	1.04737	1.04369	1.05188
11.397	1.03974	1.04605	1.04382	1.05156
11.403	1.03985	1.04463	1.0439	1.05115
11.409	1.04008	1.04323	1.04392	1.05068
11.415	1.04036	1.04198	1.04386	1.05024
11.421	1.0406	1.04098	1.04372	1.04986
11.427	1.04071	1.04027	1.04351	1.04961
11.433	1.04061	1.03987	1.04328	1.04947
11.439	1.04023	1.03976	1.04307	1.04942
11.445	1.03953	1.03985	1.04293	1.0494
11.451	1.03852	1.04004	1.04291	1.04932
11.457	1.0372	1.04023	1.04303	1.04912
11.463	1.03564	1.04028	1.04329	1.04873
11.469	1.03391	1.04009	1.04368	1.04816
11.475	1.03209	1.03958	1.04415	1.04743
11.481	1.03027	1.03869	1.04467	1.04663
11.487	1.02854	1.03743	1.04519	1.04586
11.493	1.02696	1.03582	1.04569	1.04524
11.499	1.02559	1.03395	1.04616	1.04487
11.505	1.02446	1.03195	1.04661	1.04481
11.511	1.02359	1.02997	1.04702	1.04509
11.517	1.02298	1.02814	1.04741	1.04572
11.523	1.02261	1.02662	1.04772	1.04665
11.529	1.02248	1.0255	1.04792	1.04779
11.535	1.02257	1.02484	1.04792	1.04905
11.541	1.02287	1.02462	1.04765	1.05031
11.547	1.02338	1.02479	1.04704	1.05146
11.553	1.02407	1.02527	1.04606	1.05238
11.559	1.0249	1.02592	1.04471	1.05298
11.565	1.02582	1.02665	1.04306	1.05318
11.571	1.02672	1.02734	1.04122	1.05295
11.577	1.0275	1.02794	1.03936	1.05226
11.583	1.02803	1.0284	1.03764	1.05116
11.589	1.02822	1.02873	1.03621	1.04972
11.595	1.02798	1.02894	1.03522	1.04803
11.601	1.02728	1.02904	1.03473	1.04622
11.607	1.02616	1.02906	1.03477	1.04442
11.613	1.02469	1.02899	1.03529	1.04272
11.619	1.02299	1.02882	1.03619	1.04124
11.625	1.02122	1.02851	1.03735	1.04001
11.631	1.01951	1.02801	1.03861	1.03906
11.637	1.01801	1.02731	1.03981	1.03837
11.643	1.01682	1.02638	1.04082	1.03789
11.649	1.01601	1.02525	1.04152	1.03755
11.655	1.0156	1.02396	1.04186	1.03729
11.661	1.01557	1.02256	1.04179	1.03705
11.667	1.01588	1.02111	1.04135	1.03678
11.673	1.01645	1.01967	1.04059	1.03647
11.679	1.01721	1.01825	1.03959	1.03611
11.685	1.01803	1.01687	1.03844	1.0357
11.691	1.01884	1.01551	1.03722	1.03523
11.697	1.01952	1.01414	1.036	1.03469
11.703	1.02	1.01276	1.03481	1.03404
11.709	1.0202	1.01137	1.03367	1.03323
11.715	1.02007	1.01	1.03256	1.03223
11.721	1.01958	1.0087	1.03145	1.03098
11.727	1.01874	1.00753	1.03031	1.02946
11.733	1.01755	1.00658	1.0291	1.02769
11.739	1.0161	1.00587	1.0278	1.02572
11.745	1.01446	1.00544	1.02641	1.02363
11.751	1.01275	1.00527	1.02494	1.02154
11.757	1.01108	1.0053	1.02341	1.01958
11.763	1.00959	1.00545	1.02187	1.01785
11.769	1.00833	1.00564	1.02035	1.01644
11.775	1.00736	1.00578	1.01891	1.01538
11.781	1.00665	1.00581	1.01762	1.01466
11.787	1.00614	1.00572	1.01653	1.01423
11.793	1.00572	1.00549	1.01572	1.01401
11.799	1.00524	1.00517	1.01523	1.01392
11.805	1.00459	1.00481	1.01509	1.0139
11.811	1.00366	1.00445	1.0153	1.01389
11.817	1.00241	1.0041	1.01584	1.01386
11.823	1.00086	1.00378	1.01663	1.01378
11.829	0.999061	1.00344	1.01759	1.01366
11.835	0.997133	1.00304	1.01862	1.01348
11.841	0.995206	1.00251	1.01962	1.01322
11.847	0.993406	1.00179	1.02049	1.01286
11.853	0.991838	1.00082	1.02115	1.01237
11.859	0.990563	0.999567	1.02157	1.01175
11.865	0.989601	0.998041	1.0217	1.01097
11.871	0.988934	0.996282	1.02153	1.01007
11.877	0.98851	0.994367	1.02108	1.00905
11.883	0.988267	0.992404	1.02034	1.00797
11.889	0.988141	0.990513	1.01932	1.00687
11.895	0.988079	0.988817	1.01803	1.00578
11.901	0.988043	0.987416	1.01647	1.00476
11.907	0.98801	0.98638	1.01467	1.00386
11.913	0.98797	0.985735	1.01266	1.00311
11.919	0.987918	0.985462	1.0105	1.00257
11.925	0.987852	0.985498	1.00828	1.00226
11.931	0.98777	0.985756	1.00608	1.00224
11.937	0.987671	0.986133	1.00401	1.00253
11.943	0.987551	0.986534	1.00216	1.00312
11.949	0.987406	0.986878	1.00061	1.00401
11.955	0.987235	0.987111	0.999399	1.00513
11.961	0.987043	0.987213	0.998532	1.00643
11.967	0.986837	0.987188	0.997982	1.0078
11.973	0.986624	0.987068	0.997692	1.00914
11.979	0.986422	0.986893	0.997591	1.01036
11.985	0.986248	0.986712	0.997602	1.01135
11.991	0.986122	0.986564	0.997653	1.01206
[truncated: 1 more rows]

[truncated: 7 more sheets: 3b, 3c, sf1, sf2, sf3, sf4, sf7]
